# Supplementary material for: Highly-multiplexed SNP genotyping for genetic mapping and germplasm diversity studies in pea
Source: BMC Genomics. 2010 Aug 11;11:468. doi: 10.1186/1471-2164-11-468 (PMC3091664; doi:10.1186/1471-2164-11-468)
Supplement: Additional file 1 — Table S1-List of Pisum accessions used in this study. Recalculated call rates correspond to the proportion of successful SNP genotyped for each genotype. [file 1471-2164-11-468-S1.XLS]

## Sheet: Feuil1
Code	Name	Species	Origin	Recalculated Call Rate
CRB001	Abaque	Pisum sativum spp. sativum	North-Europe	0.985915
CRB002	BIRTE	Pisum sativum spp. sativum	North-Europe	0.991573
CRB003	D0367	Pisum sativum spp. sativum	Far-East	0.980337
CRB004	D0368	Pisum sativum spp. sativum	Far-East	0.983146
CRB005	D0371	Pisum sativum spp. sativum	Far-East	0.980226
CRB006	DOVE	Pisum sativum spp. sativum	North-Europe	0.985915
CRB007	FELTHAM FIRST	Pisum sativum spp. sativum	.	0.991573
CRB009	Koroza	Pisum sativum spp. sativum	North-Europe	0.969101
CRB010	lumina	Pisum sativum spp. sativum	North-Europe	0.988764
CRB011	D0365	Pisum sativum spp. sativum	Far-East	0.983146
CRB012	D0366	Pisum sativum spp. sativum	Far-East	0.983146
CRB014	JI15	Pisum sativum spp. sativum	North-Europe	0.980282
CRB015	JI86	Pisum sativum spp. sativum	Middle-East	0.973684
CRB016	JI228	Pisum sativum spp. sativum	South-America	0.988732
CRB017	JI267	Pisum sativum spp. sativum	South-Europe	0.980282
CRB018	ALASKA (JI321)	Pisum sativum spp. sativum	North-America	0.991549
CRB019	WISCONSIN PERFECTION (JI435)	Pisum sativum spp. sativum	North-America	0.988764
CRB020	JI1267	Pisum sativum spp. sativum	Far-East	0.977465
CRB023	JI1831	Pisum sativum spp. sativum	South-Europe	0.988636
CRB024	JI1844	Pisum sativum spp. sativum	South-America	0.980282
CRB025	JI2200	Pisum sativum spp. sativum	North-Europe	0.983146
CRB026	JI2376	Pisum sativum spp. sativum	Africa	0.983003
CRB027	JI2383	Pisum sativum spp. sativum	Africa	0.974504
CRB029	USATYJ (JI113)	Pisum sativum spp. sativum	.	0.983003
CRB031	JI1075	Pisum sativum spp. eliatus	Middle-East	0.957627
CRB034	JI1703	Pisum sativum spp. eliatus	.	0.991501
CRB035	JI1794	Pisum sativum spp. humile	Middle-East	0.957746
CRB039	JI2202	Pisum sativum spp. abyssinicum	Middle-East	0.965812
CRB040	JI2263	Pisum sativum spp. sativum	Africa	0.974648
CRB041	JI2473	Pisum fulvum	Middle-East	0.920904
CRB044	JI2523	Pisum fulvum	Middle-East	0.911932
CRB047	JI2546	Pisum sativum spp. sativum	South-Europe	0.977401
CRB048	JI2605	Pisum sativum spp. sativum	Africa	0.983146
CRB053	86-22	Pisum sativum spp. sativum	North-Europe	0.980337
CRB054	87-317	Pisum sativum spp. sativum	North-Europe	0.966292
CRB055	87-500	Pisum sativum spp. sativum	North-Europe	0.985915
CRB056	ASSAS	Pisum sativum spp. sativum	North-Europe	0.985955
CRB057	AW2	Pisum sativum spp. sativum	.	0.977465
CRB058	BLIXT 7	Pisum sativum spp. sativum	North-Europe	0.977528
CRB059	BLIXT 104	Pisum sativum spp. sativum	North-Europe	0.980282
CRB060	BLIXT 109	Pisum sativum spp. sativum	North-Europe	0.983146
CRB061	BLIXT 157	Pisum sativum spp. sativum	North-Europe	0.974648
CRB062	BLIXT 484	Pisum sativum spp. sativum	North-Europe	0.977401
CRB063	BOOSTER	Pisum sativum spp. sativum	North-Europe	0.980337
CRB064	BOOSTER*AW7	Pisum sativum spp. sativum	North-Europe	0.974719
CRB065	BRIDGE?	Pisum sativum spp. sativum	North-Europe	0.988732
CRB066	Bul 179	Pisum sativum spp. sativum	South-Europe	0.983146
CRB067	CE*CF	Pisum sativum spp. sativum	.	0.983146
CRB068	COTE D'OR	Pisum sativum spp. sativum	North-Europe	0.806452
CRB069	Dolmen	Pisum sativum spp. sativum	North-Europe	0.983146
CRB070	GA91H2	Pisum sativum spp. sativum	.	0.974719
CRB072	Münchener Banater Wintererbse	Pisum sativum spp. sativum	North-Europe	0.983146
CRB073	X78122-sbm/SCOUT	Pisum sativum spp. sativum	North-America	0.983146
CRB074	ORANGE POD-orp	Pisum sativum spp. sativum	.	0.985955
CRB075	ARTHRITIC	Pisum sativum spp. sativum	.	0.985955
CRB076	SENTINEL	Pisum sativum spp. sativum	.	0.980282
CRB077	MAGNUS	Pisum sativum spp. sativum	.	0.991549
CRB078	CELESTE	Pisum sativum spp. sativum	North-Europe	0.980226
CRB079	ENGLAND AA112	Pisum sativum spp. sativum	North-Europe	0.985955
CRB081	GSP981	Pisum sativum spp. sativum	.	0.971831
CRB082	GSP1013	Pisum sativum spp. sativum	North-America	0.985955
CRB083	GSP1015	Pisum sativum spp. sativum	North-America	0.980226
CRB084	GSP1016	Pisum sativum spp. sativum	North-America	0.983146
CRB085	GSP1017	Pisum sativum spp. sativum	North-America	0.982857
CRB086	GSP1023	Pisum sativum spp. sativum	North-America	0.983146
CRB087	GSP1078	Pisum sativum spp. sativum	North-America	0.980282
CRB088	MN314	Pisum sativum spp. sativum	North-America	0.980337
CRB089	GSP1091	Pisum sativum spp. sativum	North-America	0.985955
CRB090	GSP1097	Pisum sativum spp. sativum	.	0.983146
CRB091	HOLLY 2	Pisum sativum spp. sativum	.	0.963415
CRB092	HOLLY 3	Pisum sativum spp. sativum	.	0.980337
CRB093	HOL 4	Pisum sativum spp. sativum	.	0.97191
CRB094	HOL 5	Pisum sativum spp. sativum	.	0.977528
CRB095	HOLLY 6	Pisum sativum spp. sativum	.	0.983146
CRB096	HOLLY 7	Pisum sativum spp. sativum	.	0.967836
CRB097	HOLLY 8	Pisum sativum spp. sativum	.	0.980337
CRB098	HOLLY 9	Pisum sativum spp. sativum	.	0.976608
CRB099	HOLLY 13	Pisum sativum spp. sativum	.	0.977401
CRB100	HOLLY 17	Pisum sativum spp. sativum	.	0.980282
CRB101	HOL 18	Pisum sativum spp. sativum	North-Europe	0.983146
CRB102	ICEBERG	Pisum sativum spp. sativum	North-Europe	0.988732
CRB103	MISTRAL	Pisum sativum spp. sativum	North-Europe	0.923944
CRB104	MONITOR	Pisum sativum spp. sativum	North-Europe	0.926554
CRB105	NEVE	Pisum sativum spp. sativum	.	0.896067
CRB106	neve*b195-5	Pisum sativum spp. sativum	North-Europe	0.876056
CRB107	PICAR	Pisum sativum spp. sativum	North-Europe	0.909859
CRB108	Pursan	Pisum sativum spp. sativum	North-Europe	0.938202
CRB109	RITMO	Pisum sativum spp. sativum	North-Europe	0.991573
CRB110	SYDNEY	Pisum sativum spp. sativum	North-Europe	0.988764
CRB111	Topoliansky	Pisum sativum spp. sativum	.	0.974719
CRB112	VERTOP	Pisum sativum spp. sativum	North-Europe	0.988764
CRB113	WNC 23Z 1809	Pisum sativum spp. sativum var. arvense	.	0.974719
CRB114	WNC Z61Z Z009	Pisum sativum spp. sativum var. arvense	.	0.988701
CRB115	XSARA	Pisum sativum spp. sativum	North-Europe	0.997191
CRB116	US IDAHO W6 8955	Pisum sativum spp. sativum	North-America	0.991549
CRB117	RAN SEKEREC	Pisum sativum spp. sativum	South-Europe	0.980282
CRB118	Mn108	Pisum sativum spp. sativum	North-America	0.985915
CRB119	90-2079	Pisum sativum spp. sativum	North-America	0.988764
CRB120	VK4797	Pisum sativum spp. sativum	North-Europe	0.985955
CRB121	79-2022	Pisum sativum spp. sativum	North-America	0.994382
CRB122	PI269763	Pisum sativum spp. sativum	North-Europe	0.983146
CRB123	PI271936	Pisum sativum spp. sativum	North-Europe	0.985915
CRB124	PI273279	Pisum sativum spp. sativum var. arvense	South-America	0.983146
CRB125	FENN (JI113)	Pisum sativum spp. sativum var. arvense	North-America	0.988732
CRB126	PI512066	Pisum sativum spp. sativum var. arvense	North-America	0.988701
CRB127	CAPELLA	Pisum sativum spp. sativum	North-Europe	0.99435
CRB128	PI180693	Pisum sativum spp. sativum	North-Europe	0.991549
CRB129	Mn313	Pisum sativum spp. sativum	North-America	0.985955
CRB130	552	Pisum sativum spp. sativum	North-America	0.971831
CRB131	PH14-119	Pisum sativum spp. sativum	North-America	0.991573
CRB132	74SN4	Pisum sativum spp. sativum	North-America	0.985876
CRB133	74SN5	Pisum sativum spp. sativum	North-America	0.985915
CRB134	DSP	Pisum sativum spp. sativum	.	0.988636
CRB135	90-2131	Pisum sativum spp. sativum	North-America	0.983099
CRB136	SHRAT	Pisum sativum spp. sativum	Far-East	0.974432
CRB137	BEZELYA	Pisum sativum spp. sativum	Middle-East	0.963483
CRB138	PI196023	Pisum sativum spp. sativum	Africa	0.991573
CRB139	PI196033	Pisum sativum spp. sativum	Africa	0.994382
CRB140	PI358630	Pisum sativum spp. sativum	Africa	0.983099
CRB141	PI471171	Pisum sativum spp. sativum	Far-East	0.988764
CRB142	P58	Pisum sativum spp. sativum	.	0.991573
CRB143	0-2016	Pisum sativum spp. sativum	North-America	0.985955
CRB144	0-2042	Pisum sativum spp. sativum	North-America	0.985955
CRB145	0-2072	Pisum sativum spp. sativum	North-America	0.985876
CRB146	0-2073	Pisum sativum spp. sativum	North-America	0.988764
CRB147	0-2093	Pisum sativum spp. sativum	North-America	0.988732
CRB148	PI179461	Pisum sativum spp. sativum	Middle-East	0.983099
CRB149	PI193841	Pisum sativum spp. sativum	Africa	0.991549
CRB150	PI193846	Pisum sativum spp. sativum	Africa	0.994382
CRB151	PI212112	Pisum sativum spp. sativum	Middle-East	0.980282
CRB152	MOSHONG3	Pisum sativum spp. sativum	Middle-East	0.983099
CRB153	GRANDO	Pisum sativum spp. sativum	North-America	0.969101
CRB154	SUNDANCE	Pisum sativum spp. sativum	North-America	0.983146
CRB155	Mini 93	Pisum sativum spp. sativum	North-America	0.988732
CRB157	WSU 23	Pisum sativum spp. sativum	North-America	0.988764
CRB158	WSU 28	Pisum sativum spp. sativum	North-America	0.985915
CRB159	Vantage	Pisum sativum spp. sativum	.	0.994382
CRB160	21	Pisum sativum spp. sativum	.	0.988764
CRB161	34R	Pisum sativum spp. sativum	.	0.991573
CRB162	100	Pisum sativum spp. sativum	.	0.991573
CRB163	194	Pisum sativum spp. sativum	.	0.991573
CRB165	418	Pisum sativum spp. sativum	.	0.988764
CRB166	5031	Pisum sativum spp. sativum	.	0.994382
CRB168	5085	Pisum sativum spp. sativum	.	0.98538
CRB169	5099	Pisum sativum spp. sativum	.	0.991573
CRB170	AA1	Pisum sativum spp. sativum	.	0.997191
CRB171	EM	Pisum sativum spp. sativum	.	0.988764
CRB172	aC	Pisum sativum spp. sativum	.	0.991573
CRB174	533	Pisum sativum spp. sativum	.	0.991573
CRB175	585	Pisum sativum spp. sativum	.	0.997191
CRB179	AUSTRALIA	Pisum sativum spp. sativum	.	0.988732
CRB180	ENGLISH	Pisum sativum spp. sativum	North-Europe	0.983146
CRB181	IREGI SARGA	Pisum sativum spp. sativum	North-Europe	0.994382
CRB182	K5284	Pisum sativum spp. sativum	.	0.983099
CRB184	OSZI TKB	Pisum sativum spp. sativum	North-Europe	0.977465
CRB185	PRECOCE DE NAPLES	Pisum sativum spp. sativum	South-Europe	0.991573
CRB186	ROSAKRONE	Pisum sativum spp. sativum	North-Europe	0.985915
CRB188	TASMANIE	Pisum sativum spp. sativum	Australie	0.980057
CRB189	MAZARE	Pisum sativum spp. sativum	South-Europe	0.980337
CRB190	KIRIN 40	Pisum sativum spp. sativum	Far-East	0.994382
CRB191	POL 6806	Pisum sativum spp. sativum	.	0.988732
CRB192	BLACK SEEDED	Pisum sativum spp. sativum	.	0.976812
CRB193	CUZCO 1	Pisum sativum spp. sativum	South-America	0.983146
CRB194	BEAN PEA	Pisum sativum spp. sativum	North-America	0.991549
CRB195	CCO 2	Pisum sativum spp. sativum	South-Europe	0.991573
CRB196	POIS AMERICAIN COUSIN	Pisum sativum spp. sativum	North-America	0.983146
CRB197	ZELENA DOLINA	Pisum sativum spp. sativum	South-Europe	0.991573
CRB198	AGAT	Pisum sativum spp. sativum	North-Europe	0.985955
CRB200	HAITI COLORE	Pisum sativum spp. sativum	South-America	0.988764
CRB201	AFGHANISTAN ASIATICUM	Pisum sativum spp. asiaticum	Middle-East	0.983051
CRB202	NEPAL A	Pisum sativum spp. sativum	Far-East	0.983051
CRB203	BRAUN YEMEN	Pisum sativum spp. abyssinicum	Middle-East	0.974648
CRB204	ABYSSINICUM VAVILOVIANUM	Pisum sativum spp. abyssinicum	RUSSIE ou ETHIOPIE	0.96875
CRB205	CAPSICUM	Pisum sativum spp. eliatus	Middle-East	0.985915
CRB206	MEXIC1	Pisum sativum spp. sativum	South-America	0.988764
CRB207	POIS IRANIEN 57 B	Pisum sativum spp. sativum	Middle-East	0.904494
CRB209	CEYLAN	Pisum sativum spp. sativum	Far-East	0.851124
CRB210	BUTARO 1A	Pisum sativum spp. sativum	.	0.845506
CRB212	CLAVIER 2	Pisum sativum spp. sativum	.	0.808989
CRB213	KATMANDOU	Pisum sativum spp. sativum	Far-East	0.719547
CRB214	CAROUBEL	Pisum sativum spp. sativum	North-Europe	0.836158
CRB216	NORMAND	Pisum sativum spp. sativum	North-Europe	0.823034
CRB218	SUGAR SNAP	Pisum sativum spp. sativum	North-America	0.818697
CRB219	ALGERA	Pisum sativum spp. sativum	Africa	0.8
CRB220	BLAUWSCHOKKER	Pisum sativum spp. sativum	North-Europe	0.825843
CRB222	JAYGEE	Pisum sativum spp. sativum	North-Europe	0.816384
CRB223	TRIFFID	Pisum sativum spp. sativum	.	0.988764
CRB228	R 4/53 DJNOVIC	Pisum sativum spp. sativum	South-Europe	0.994382
CRB229	TRAPPER	Pisum sativum spp. sativum	North-America	0.991573
CRB231	ERSLING	Pisum sativum spp. sativum	North-Europe	0.985915
CRB232	FINLANDE	Pisum sativum spp. sativum	.	0.99435
CRB233	AUTOMOBILE	Pisum sativum spp. sativum	North-Europe	0.994366
CRB234	TEMPO	Pisum sativum spp. sativum	North-Europe	0.994382
CRB236	KOMPACTA	Pisum sativum spp. sativum	South-Europe	0.991573
CRB239	PYGMA	Pisum sativum spp. sativum	North-Europe	0.974719
CRB240	CLAUSE H4	Pisum sativum spp. sativum	North-Europe	0.985915
CRB241	SOUCHET	Pisum sativum spp. sativum	North-Europe	0.991573
CRB244	SINNIKA	Pisum sativum spp. sativum	.	0.988636
CRB245	HATIVER	Pisum sativum spp. sativum	North-Europe	0.980337
CRB246	WICO	Pisum sativum spp. sativum	North-Europe	0.975155
CRB247	LAFONTAINE	Pisum sativum spp. sativum	.	0.994382
CRB248	LE DELICIEUX	Pisum sativum spp. sativum	North-Europe	0.994366
CRB249	TELEPHONE A RAMES	Pisum sativum spp. sativum	North-Europe	0.994382
CRB250	FIN DE LA BIEVRE	Pisum sativum spp. sativum	North-Europe	0.994382
CRB252	SERPETTE GUILLOTEAUX	Pisum sativum spp. sativum	North-Europe	0.797508
CRB253	TIMO	Pisum sativum spp. sativum	North-Europe	0.969419
CRB254	TRIANON	Pisum sativum spp. sativum	North-Europe	0.997191
CRB256	ROSAMU	Pisum sativum spp. sativum	North-Europe	0.988732
CRB258	RODOGUNE	Pisum sativum spp. sativum	North-Europe	0.991573
CRB259	BURPEANA	Pisum sativum spp. sativum	.	0.994382
CRB262	NFG KRUPP PELUSCHKE	Pisum sativum spp. sativum	North-Europe	0.991525
CRB263	URSS 2759	Pisum sativum spp. sativum	North-Europe	0.963277
CRB265	PIVER	Pisum sativum spp. sativum	North-Europe	0.97619
CRB267	SOLIDO	Pisum sativum spp. sativum	North-Europe	0.997191
CRB268	GLOIRE DE CORREZE	Pisum sativum spp. sativum	North-Europe	0.994382
CRB270	PETIT PROVENCAL	Pisum sativum spp. sativum	North-Europe	0.991573
CRB271	NORLI	Pisum sativum spp. sativum	North-Europe	0.988764
CRB272	DESIREE	Pisum sativum spp. sativum	North-Europe	0.994366
CRB273	LIVIOLETTA	Pisum sativum spp. sativum	.	0.997191
CRB274	SETCHEY	Pisum sativum spp. sativum	.	0.985955
CRB276	CHIPEAU	Pisum sativum spp. sativum	North-Europe	0.991549
CRB277	REMINI	Pisum sativum spp. sativum	North-America	0.983099
CRB278	DOORDRAGER	Pisum sativum spp. sativum	North-Europe	0.988764
CRB279	ETA	Pisum sativum spp. sativum	.	0.994382
CRB283	BINGEFORS	Pisum sativum spp. sativum	North-Europe	0.994382
CRB285	MIRAVIL	Pisum sativum spp. sativum	North-Europe	0.994382
CRB287	MINGOMARK	Pisum sativum spp. sativum	North-Europe	0.994382
CRB289	MERVEILLE DE WEISSENFELS	Pisum sativum spp. sativum	North-Europe	0.991573
CRB290	MIDFREEZER	Pisum sativum spp. sativum	North-America	0.912773
CRB291	MULTIRESISTANT	Pisum sativum spp. sativum	North-America	0.991573
CRB293	st 100	Pisum sativum spp. sativum	.	0.985955
CRB294	st+af+tl	Pisum sativum spp. sativum	.	0.991525
CRB295	tl 100	Pisum sativum spp. sativum	.	0.991549
CRB296	667	Pisum sativum spp. sativum	North-Europe	0.991573
CRB297	776	Pisum sativum spp. sativum	North-Europe	0.991573
CRB299	AMAC	Pisum sativum spp. sativum	North-Europe	0.994382
CRB300	AMINO	Pisum sativum spp. sativum	North-Europe	0.994382
CRB301	FIGARO	Pisum sativum spp. sativum	North-Europe	0.997191
CRB303	CADOR	Pisum sativum spp. sativum	North-Europe	0.991573
CRB304	Vavilov-D265	Pisum sativum spp. sativum	North-Europe	0.997191
CRB305	PRECLAMEX	Pisum sativum spp. sativum	North-Europe	0.983146
CRB306	CAMEOR	Pisum sativum spp. sativum	North-Europe	0.997191
CRB307	BALLET	Pisum sativum spp. sativum	North-Europe	0.997191
CRB308	K4819	Pisum sativum spp. sativum	North-Europe	0.991573
CRB309	CERISE (JI860)	Pisum sativum spp. sativum	North-Europe	0.988439
CRB310	CHINA (JI1491)	Pisum sativum spp. sativum	Far-East	0.985915
CRB311	SOMMETTE	Pisum sativum spp. sativum	North-Europe	0.988764
CRB312	FINETTE	Pisum sativum spp. sativum	North-Europe	0.977465
CRB313	ULADOVSKIJ 9?	Pisum sativum spp. sativum	North-Europe	0.980282
CRB315	EIFFEL	Pisum sativum spp. sativum	North-Europe	0.994382
CRB316	FRISSON	Pisum sativum spp. sativum	North-Europe	0.991573
CRB317	MESSIRE	Pisum sativum spp. sativum	North-Europe	0.988764
CRB321	PILET	Pisum sativum spp. sativum	North-Europe	0.988732
CRB323	VERCAS	Pisum sativum spp. sativum	North-Europe	0.988732
CRB324	ZP130	Pisum sativum spp. sativum	South-Europe	0.991573
CRB325	ZP103	Pisum sativum spp. sativum	South-Europe	0.991573
CRB326	ZP141	Pisum sativum spp. sativum	South-Europe	0.985714
CRB329	CLAUSELAN	Pisum sativum spp. sativum	North-Europe	0.991573
CRB330	JI281	Pisum sativum spp. sativum	Africa	0.980337
CRB331	ZP126	Pisum sativum spp. sativum	South-Europe	0.988732
CRB333	FROGEL	Pisum sativum spp. sativum	North-Europe	0.988764
CRB334	GRADUS	Pisum sativum spp. sativum	North-Europe	0.966049
CRB335	JUWEL	Pisum sativum spp. sativum	North-Europe	0.963855
CRB336	MINI	Pisum sativum spp. sativum	North-America	0.980226
CRB337	LINCOLN	Pisum sativum spp. sativum	North-Europe	0.991573
CRB340	WISCMERIT	Pisum sativum spp. sativum	North-America	0.971098
CRB341	KELVEDON WONDER	Pisum sativum spp. sativum	North-Europe	0.985955
CRB342	STARCOVERT	Pisum sativum spp. sativum	North-Europe	0.994382
CRB343	Maximo reductus (JI833)	Pisum sativum spp. sativum	North-Europe	0.97561
CRB344	JI805	Pisum sativum spp. sativum	North-Europe	0.980337
CRB345	E175 (JI1594)	Pisum sativum spp. sativum	Africa	0.991549
CRB346	MONGOLIA (JI196)	Pisum sativum spp. sativum	Far-East	0.929577
CRB347	Yellow pollen (JI813)	Pisum sativum spp. sativum	.	0.926761
CRB348	PINKISH WHITE AM (E71, JI124))	Pisum sativum spp. sativum	North-Europe	0.973607
CRB349	PROGRETA	Pisum sativum spp. sativum	North-Europe	0.988764
CRB350	E14 (JI146)	Pisum sativum spp. sativum	South-Europe	0.965909
CRB351	E264 (JI45)	Pisum sativum spp. transcaucasicum	South-Europe	0.977401
CRB352	E65 (JI1431)	Pisum sativum spp. sativum var. arvense	Africa	0.983099
CRB353	COSTA RICA (JI975)	Pisum sativum spp. sativum	South-America	0.991549
CRB354	K8349	Pisum sativum spp. sativum	North-Europe	0.988732
CRB355	K4834	Pisum sativum spp. sativum	North-Europe	0.983146
CRB356	K4252	Pisum sativum spp. sativum	North-Europe	0.991573
CRB357	K4269	Pisum sativum spp. sativum	North-Europe	0.985876
CRB358	K4356	Pisum sativum spp. sativum	North-Europe	0.977465
CRB359	K5127	Pisum sativum spp. sativum	North-Europe	0.985915
CRB360	K30	Pisum sativum spp. sativum	North-Europe	0.991525
CRB361	K1666	Pisum sativum spp. sativum	North-Europe	0.971831
CRB362	K8290	Pisum sativum spp. sativum	North-Europe	0.988764
CRB363	K4088	Pisum sativum spp. sativum	North-Europe	0.977528
CRB364	K4170	Pisum sativum spp. sativum	North-Europe	0.983003
CRB365	E11(JI1846)	Pisum sativum spp. hibernicum	Middle-East	0.985795
CRB366	BENDI	Pisum sativum spp. sativum	Far-East	0.985955
CRB367	ER BLANCH	Pisum sativum spp. sativum	Far-East	0.988701
CRB368	HECAI	Pisum sativum spp. sativum	Far-East	0.985915
CRB369	YANGWAN	Pisum sativum spp. sativum	Far-East	0.983099
CRB370	G0553	Pisum sativum spp. sativum	Far-East	0.991549
CRB371	G0299	Pisum sativum spp. sativum	Far-East	0.983146
CRB372	ULADOVSKIJ -10 (JI2242)	Pisum sativum spp. sativum	North-Europe	0.983146
CRB374	JI241	Pisum sativum spp. humile	Middle-East	0.968839
CRB375	CENNIA (JI399)	Pisum sativum spp. sativum	North-Europe	0.983146
CRB376	RONDO	Pisum sativum spp. sativum	North-Europe	0.988732
CRB377	661	Pisum sativum spp. sativum	North-Europe	0.997191
CRB378	BP	Pisum sativum spp. sativum	North-Europe	0.994366
CRB379	AP	Pisum sativum spp. sativum	North-Europe	0.991573
CRB380	C437 (DCG118)	Pisum sativum spp. sativum	North-Europe	0.985955
CRB381	JI1089	Pisum sativum spp. eliatus	Middle-East	0.977465
CRB382	CD 5 MM	Pisum sativum spp. sativum	North-Europe	0.994334
CRB383	CE101 = FP	Pisum sativum spp. sativum	North-Europe	0.988764
CRB384	CF100 = GP	Pisum sativum spp. sativum	North-Europe	0.991525
CRB385	CHAMPAGNE (JI2289)	Pisum sativum spp. sativum	North-Europe	0.983099
CRB386	JI174	Pisum sativum spp. sativum	Africa	0.988764
CRB388	CP	Pisum sativum spp. sativum	North-Europe	0.980337
CRB389	DANTO	Pisum sativum spp. sativum	europe	0.997191
CRB390	DP	Pisum sativum spp. sativum	.	0.985915
CRB391	B287	Pisum sativum spp. sativum	.	0.983146
CRB394	JI103	Pisum sativum spp. sativum	Middle-East	0.974576
CRB395	JI1184	Pisum sativum spp. sativum	North-Europe	0.985836
CRB397	KEERAU PEA	Pisum sativum spp. eliatus	Far-East	0.966967
CRB398	WIRAIG (JI190)	Pisum sativum spp. sativum	Africa	0.983099
CRB399	JI252	Pisum sativum spp. sativum	Africa	0.977337
CRB400	JI261	Pisum sativum spp. eliatus	Middle-East	0.908571
CRB401	JI96	Pisum sativum spp. sativum	Middle-East	0.969014
CRB402	KATRIN	Pisum sativum spp. sativum	North-Europe	0.991573
CRB403	L808	Pisum sativum spp. abyssinicum	Africa	0.971831
CRB405	MELROSE (JI2208)	Pisum sativum spp. sativum	North-America	0.974648
CRB406	MERCURE	Pisum sativum spp. sativum	North-Europe	0.994318
CRB407	MULTIFREEZER	Pisum sativum spp. sativum	North-America	0.994382
CRB408	Optima	Pisum sativum spp. sativum	North-Europe	0.994366
CRB409	P 1259	Pisum sativum spp. sativum	.	0.983146
CRB410	PF 31905	Pisum sativum spp. sativum	europe	0.985955
CRB411	PF 35323	Pisum sativum spp. sativum	europe	0.991573
CRB412	PUGET	Pisum sativum spp. sativum	North-Europe	0.977143
CRB413	TERESE	Pisum sativum spp. sativum	europe	0.994382
CRB414	Virgo	Pisum sativum spp. sativum var. arvense	North-Europe	0.988732
CRB415	WavF502	Pisum sativum spp. sativum	North-Europe	0.985955
CRB416	WavF750	Pisum sativum spp. sativum	North-Europe	0.991573
CRB418	ALASKOR	Pisum sativum spp. sativum	North-Europe	0.991573
CRB419	ALDOT	Pisum sativum spp. sativum	North-America	0.991573
CRB420	ARAVIS	Pisum sativum spp. sativum	North-Europe	0.991549
CRB421	AUSTRIAN WINTER (JI2375)	Pisum sativum spp. sativum	North-America	0.985207
CRB423	BACCARA	Pisum sativum spp. sativum	North-Europe	0.991549
CRB424	BLIXT 460	Pisum sativum spp. sativum	.	0.980282
CRB425	BLIXT 461	Pisum sativum spp. sativum	.	0.988764
CRB426	BLIXT 468	Pisum sativum spp. sativum	.	0.985955
CRB427	BLIXT 195	Pisum sativum spp. sativum	.	0.983146
CRB428	BOHATYR	Pisum sativum spp. sativum	South-Europe	0.985955
CRB429	CCA	Pisum sativum spp. sativum	South-Europe	0.976879
CRB430	CHEYENNE	Pisum sativum spp. sativum	North-Europe	0.988764
CRB431	FENN	Pisum sativum spp. sativum	North-America	0.980282
CRB432	FINALE	Pisum sativum spp. sativum	North-Europe	0.991573
CRB433	FRILENE	Pisum sativum spp. sativum	North-Europe	0.991549
CRB435	GLACIER (JI2210)	Pisum sativum spp. sativum	North-America	0.988732
CRB436	HOLLY 11	Pisum sativum spp. sativum	North-Europe	0.879085
CRB437	KARNOBAT	Pisum sativum spp. sativum	South-Europe	0.983099
CRB438	KAZAR	Pisum sativum spp. sativum	North-Europe	0.977528
CRB439	MIR 12	Pisum sativum spp. sativum	North-Europe	0.991573
CRB440	RAFALE	Pisum sativum spp. sativum	North-Europe	0.988701
CRB442	TORSDAG	Pisum sativum spp. sativum	North-Europe	0.985955
CRB443	VENDEVIL	Pisum sativum spp. sativum	North-Europe	0.985876
CRB444	VICTOR	Pisum sativum spp. sativum	North-America	0.991573
CRB445	VITALIS	Pisum sativum spp. sativum	North-Europe	0.991573
CRB446	WINTERBERGER	Pisum sativum spp. sativum	North-Europe	0.980282
CRB448	JI296	Pisum sativum spp. sativum	North-Europe	0.994366
CRB449	CLAMART HATIF	Pisum sativum spp. sativum	North-Europe	0.971671
CRB450	MICHAUX DE PARIS	Pisum sativum spp. sativum	North-Europe	0.980226
CRB452	CHAMPION D'ANGLETERRE	Pisum sativum spp. sativum	North-Europe	0.966197
CRB453	SERPETTE D'AUVERGNE	Pisum sativum spp. sativum	North-Europe	0.949153
CRB454	CAROUBY DE MAUSSANE	Pisum sativum spp. sativum	North-Europe	0.974648
CRB455	CORNE DE BELIER	Pisum sativum spp. sativum	North-Europe	0.969014
DCG401	Rocket	Pisum sativum spp. sativum		0.949296
DCG402	Attika	Pisum sativum spp. sativum		0.955056
DCG407	Acer	Pisum sativum spp. sativum		0.985915
MGS755	Waverex	Pisum sativum spp. sativum		0.98017
