# Supplementary material for: Highly-multiplexed SNP genotyping for genetic mapping and germplasm diversity studies in pea
Source: BMC Genomics. 2010 Aug 11;11:468. doi: 10.1186/1471-2164-11-468 (PMC3091664; doi:10.1186/1471-2164-11-468)
Supplement: Additional file 2 — Table S2-Information on the 384 SNP Illumina GoldenGate marker set. This includes related accession number, sequence surrounding the SNP, preliminary designability score and rank, and primers used in the assay [57,58]. [file 1471-2164-11-468-S2.XLS]

## Sheet: Feuil1
Name	Description	Related accession number	Polymorphism Reference	Synonymous locus name / previously published map position	Alignment depth at the SNP locus	Designability_Score	Designability_Rank	Sequence surrounding the SNP	oligo1	oligo2	oligo3	Illumicode Seq	Ilmn Strand
AAT1_SNP1	Aspartate aminotransferase (AAT1)	L25334	This study	LG3 [11]	8	0.891	1	ATTCCATCAAGTTCCACTCTATTCCATCCCGTTTATATCAATCCAAACAATGGAAGATAA[T/C]TTTATTCCTTTCTGCTTGATTCCATTGCRTTCCGTCAATCAAACATAGTCTAAAGCACAA	ACTTCGTCAGTAACGGACCAATGGAATCAAGCAGAAAGGAATAAAA	GAGTCGAGGTCATATCGTCAATGGAATCAAGCAGAAAGGAATAAAG	TATCTTCCATTGTTTGGATTGATAGTACCAAGTCTTACGTCAGCGGGTCTGCCTATAGTGAGTC	AGTACCAAGTCTTACGTCAGCGG	TOP
abcisind_SNP1	Abscisic acid induced protein	AA430912/EU271362-409	[27]	P393-Psat_EST_203/LG4 [9,27]	48	0.935	1	GCATTATGTAAGAGCSTTCTTRGCCAATCCTCAGACCATTAACATCTGGTATGTTCCAAG[A/G]AAAAAGGACGTCTTCTCTAAGCCAGATGACATTATAACTGCTGCMGAGAARTACATCAAA	ACTTCGTCAGTAACGGACTCTGGCTTAGAGAAGACGTCCTTTTTT	GAGTCGAGGTCATATCGTTCTGGCTTAGAGAAGACGTCCTTTTTC	TTGGAACATACCAGATGTTAATGCAGGCTCCCAGTTGTCAGCGACGTCTGCCTATAGTGAGTC	CAGGCTCCCAGTTGTCAGCGAC	BOT
abcisind_SNP2	Abscisic acid induced protein	AA430912/EU271362-409	[27]	P393-Psat_EST_203/LG4 [9,27]	48	0.685	1	TGTTCCAAGRAAAAAGGACGTCTTCTCTAAGCCAGATGACATTATAACTGCTGCMGAGAA[A/G]TACATCAAAGAGAATGGAACAGAAGCATTTGAGAATCTGATCCATAGGGTATTTCCTKMT	ACTTCGTCAGTAACGGACTGCTTCTGTTCCATTCTCTTTGATGTAT	GAGTCGAGGTCATATCGTTGCTTCTGTTCCATTCTCTTTGATGTAC	GCAGCAGTTATAATGTCATCTGGTGGGCCTACGAGAAGATCGCTGTCTGCCTATAGTGAGTC	GTGGGCCTACGAGAAGATCGCT	BOT
abi3_SNP1	ABA insensitive 3 (abi3)	AB080195	This study	LG5 [11]	2	0.913	1	TCAACAACCACTGCCGCAGTTTCAAGATCTATGTCCGAACCAAAACACGACAAACACATG[T/C]TTTAACCAAACTTCATGGATGGATCAAACGCAAACACCTCTTGTTGTTCCTCCACAACAA	ACTTCGTCAGTAACGGACGGAACCAAAACACGACAAACACATGT	GAGTCGAGGTCATATCGTGGAACCAAAACACGACAAACACATGC	TTAACCAAACTTCATGGATGGACAGTTGCGCTCTCACCTAGTGGTCTGCCTATAGTGAGTC	ACAGTTGCGCTCTCACCTAGTG	BOT
abi3_SNP2	ABA insensitive 3 (abi3)	AB080195	This study	LG5 [11]	2	0.843	1	ATAYGTCGGCGATATCCATTACACAAATGGTTCGGTTTCGAATAGCCTTTACCAACAAGG[T/C]TCTACTAATGAGTATCATCAATTCAATGTTGTTCCAAACTACAATCAACCATCGTTTGTG	ACTTCGTCAGTAACGGACTTTCGAATAGCCTTTACCAACAAGGT	GAGTCGAGGTCATATCGTTTTCGAATAGCCTTTACCAACAAGGC	CTACTAATGAGTATCATCAATTCAATGCCAATTCACCATGTATGCGCGATAGTCTGCCTATAGTGAGTC	CCAATTCACCATGTATGCGCGATA	BOT
ACCox_SNP1	Aminocyclopropane-carboxylate oxidase	CD860482	This study	LG1 [11]	5	0.985	1	TACTTGCTTTCAAAACTATAGTTGGTGAATCATGGCATACCTCATGACCTTATGGACACA[T/C]TGGAGAGGTTGACCAAAGAGCACTATAGGAAATGCATGGAGCAGAGGTTCAGGGAATTTG	ACTTCGTCAGTAACGGACTGCTCTTTGGTCAACCTCTCCAA	GAGTCGAGGTCATATCGTTGCTCTTTGGTCAACCTCTCCAG	GTGTCCATAAGGTCATGAGGTATTACATCGGAGTCAGAATTGTGACGGTCTGCCTATAGTGAGTC	TACATCGGAGTCAGAATTGTGACG	TOP
ACCox_SNP2	Aminocyclopropane-carboxylate oxidase	CD860482	This study	LG1 [11]	5	0.795	1	CAGAGGTCCCTGATCTCAGTGATGAATACAGGTTACACAAGACAAACATTATGATATCAC[A/G]CATTGCATGACATATATGATTTTTGTAGCTACACATGCATGTTTCCTTGGAAAGATTCTA	ACTTCGTCAGTAACGGACGCTACAAAAATCATATATGTCATGCAATGT	GAGTCGAGGTCATATCGTGCTACAAAAATCATATATGTCATGCAATGC	TGATATCATAATGTTTGTCTTGTGGTTGCACCATACATCGAAGTGAGAGTCTGCCTATAGTGAGTC	GTTGCACCATACATCGAAGTGAGA	BOT
ACCox_SNP3	Aminocyclopropane-carboxylate oxidase	CD860482	This study	LG1 [11]	5	0.69	1	GGCAGAGGATCTATACAATCGTTTTGGTCCTCTGCAACGTTTCATCTGCAGAGGATCAAT[A/G]CASAAGATTTGACATAAGTTATATACCAATGTGGCCAAAAACAATTAGACACTAATACTA	ACTTCGTCAGTAACGGACACGTTTCATCTGCAGAGGATCAATA	GAGTCGAGGTCATATCGTACGTTTCATCTGCAGAGGATCAATG	TGACATAAGTTATATACCAATGTGGAAAGGGGTACTTATGGTCGCACGGTCTGCCTATAGTGAGTC	AAAGGGGTACTTATGGTCGCACG	TOP
ACCox2_SNP1	Aminocyclopropane-carboxylate oxidase	CD860491	This study		5	0.925	1	GRAGGAGATTCCAGAGGTGTGTAGGAAGGAGGTAATGGAGTGGGATAGAGAAGTAGTGCG[A/T]GTAGCAGATATTTTGCTGGGTTTGTTGAGTGAAGGATTGGGATTAGGCGAAGAAAGGTTC	ACTTCGTCAGTAACGGACTGGAGTGGGATAGAGAAGTAGTGCGT	GAGTCGAGGTCATATCGTTGGAGTGGGATAGAGAAGTAGTGCGA	TAGCAGATATTTTGCTGGGTTCTTCATCACGCCGGGTTAAAGCGTCTGCCTATAGTGAGTC	CTTCATCACGCCGGGTTAAAGC	BOT
ACCox2_SNP2	Aminocyclopropane-carboxylate oxidase	CD860491	This study		5	0.814	1	AATTCCCATGCAGATCCAGGGGCATTGACGATATTGTTGCAGGATCATATCGGTGGCTTA[C/G]AGGTTCGGACCCAACACGGTTGGATTCATGTCAAGCCTCTTGAGGGAGCTTTGGTTATCA	ACTTCGTCAGTAACGGACACCGTGTTGGGTCCGAACCTG	GAGTCGAGGTCATATCGTACCGTGTTGGGTCCGAACCTC	AAGCCACCGATATGATCCTTCTGCTACGAGGTCAATGGTTCGGTCTGCCTATAGTGAGTC	TCTGCTACGAGGTCAATGGTTCG	BOT
Acetisom_SNP1	Acetohydroxy acid isomeroreductase	Y17796	This study		3	0.62	1	TTCACATTTGCCACTACATTAGAGCAAGAATACAAGAGTGACATTTTTGGAGAGAGAGGT[A/G]WGAATTTGCTTCTTGAAGTGYCTTGATATTGTCCTTTGAAGACTYTTTGCATTACCTAAC	ACTTCGTCAGTAACGGACAGAGTGACATTTTTGGAGAGAGAGGTA	GAGTCGAGGTCATATCGTAGAGTGACATTTTTGGAGAGAGAGGTG	GAATTTGCTTCTTGAAGTGCTAGATCGCAAAAGTGTCTCGGAAGTCTGCCTATAGTGAGTC	CTAGATCGCAAAAGTGTCTCGGAA	TOP
Acetisom_SNP3	Acetohydroxy acid isomeroreductase	Y17796	This study		3	0.943	1	ATTTGAGAAAGCATACAGTGCTTCCTTTTATCCCTGCATGGAAATTTTGTATGAGTGCTA[T/C]GAGGATGTAGCCAGTGGTAGTGAGATYCGCAGTGTTGTTTTGGCTGGTCGTCGATTTTAT	ACTTCGTCAGTAACGGACTCTCACTACCACTGGCTACATCCTCA	GAGTCGAGGTCATATCGTTCTCACTACCACTGGCTACATCCTCG	AGCACTCATACAAAATTTCCATTCTATATCCCGAAAGTACAGGCCCGTCTGCCTATAGTGAGTC	TCTATATCCCGAAAGTACAGGCCC	TOP
acylcoAdehydro_SNP1	Acyl-coA dehydrogenase	CD860534/EU270723-69	[27]	Psat_EST_178/LG5 [27]	47	0.954	1	CATGACCAGGGGTCATTTTACCACTTTCATACAGCTTGCATAGACGCCAACCAACAAGAA[T/C]CATTGCTTGAACATTACTGAGCATTTGAACAAGCTTCTGTTGGTTGATTTGGAAAGCTGC	ACTTCGTCAGTAACGGACGGCATAGACGCCAACCAACAAGAAT	GAGTCGAGGTCATATCGTGGCATAGACGCCAACCAACAAGAAC	ATTGCTTGAACATTACTGAGCATGGTACAGCCTGCTCCGTTTGAAGTCTGCCTATAGTGAGTC	GGTACAGCCTGCTCCGTTTGAA	BOT
ADH1_SNP1	Alcohol dehydrogenase	X06281	This study		3	0.577	0.5	GGAATGTCCACATTGTAAGTCAGAGGAAAGCAACATGTGTGATCTTCTTAGGATCAACAC[A/C]GAYAGAGGTGTMATGCTCAATGACAACAAGTCCAGATTYTCTATTAAGGGACAACCTGTA	ACTTCGTCAGTAACGGACCATGTGTGATCTTCTTAGGATCAACACA	GAGTCGAGGTCATATCGTCATGTGTGATCTTCTTAGGATCAACACC	CTCAATGACAACAAGTCCAGATGTAACTTGGCTCCGACCTAACGGTCTGCCTATAGTGAGTC	GTAACTTGGCTCCGACCTAACG	TOP
ADH1_SNP2	Alcohol dehydrogenase	X06281	This study		3	0.559	0.5	ACTAGGCTGAATCTATGTTTTCCTAATYCAATTTGCATTGATGCTCATAGGTCTTGGTGC[A/T]ACCATCAATGTTGCAAARCCAAAACCTGGCTCTTCTGTTGCTATCTTTGGACTTGGAGCT	ACTTCGTCAGTAACGGACTTGATGCTCATAGGTCTTGGTGCT	GAGTCGAGGTCATATCGTTTGATGCTCATAGGTCTTGGTGCA	CAAAACCTGGCTCTTCTGTTGGTCCGTTAAAGCAGCCATACCGTCTGCCTATAGTGAGTC	GGTCCGTTAAAGCAGCCATACC	BOT
AGO1_SNP1	Argonaute 1 (AGO1)	EF108450	This study	LG6 [51]	7	0.792	1	TAGTTTATTTTGAATTTTAAATGCTGTTGTAATGATTATTTATTTTATTCATTAAACTGA[T/C]GCCGAAGAGCTCTTCCTTCCTTGTAAATAATGCTGTAGGAACTGTTGTGGATTCTAAGAT	ACTTCGTCAGTAACGGACAGGAAGGAAGAGCTCTTCGGCA	GAGTCGAGGTCATATCGTAGGAAGGAAGAGCTCTTCGGCG	CAGTTTAATGAATAAAATAAATAATCAGATCTCAGCATCGCCTAGCAACGTCTGCCTATAGTGAGTC	GATCTCAGCATCGCCTAGCAAC	TOP
AGO1_SNP2	Argonaute 1 (AGO1)	EF108450	This study	LG6 [51]	8	0.887	1	TGACTTTTATCTATGCAGTCATGCCGGAATACAGGTAAACTTTTGCTACCGATGGTGTAA[A/T]AATTTAAAGTTGGATTATTACTGTGCTCTTATGTTCAAGAGATTTTTGCAGGGTACAAGC	ACTTCGTCAGTAACGGACGGTAAACTTTTGCTACCGATGGTGTAAT	GAGTCGAGGTCATATCGTGGTAAACTTTTGCTACCGATGGTGTAAA	ATTTAAAGTTGGATTATTACTGTGCATGCTGTAGAGCGTGAATCCCGGTCTGCCTATAGTGAGTC	ATGCTGTAGAGCGTGAATCCCG	BOT
AGO1_SNP5	Argonaute 1 (AGO1)	EF108450	This study	LG6 [51]	8	0.883	1	AATGGCAGCTGCTGCAGGGCGTAGTTCACGTGCCCCGGGTGCAAATGCTGCTGTTAGACC[C/G]TTGCCTGCGTTGAAGGAGAATGTCAAGAGGGTCATGTTTTATTGCTGAGATTTATTTRAA	ACTTCGTCAGTAACGGACGATTCTCCTTCAACGCAGGCAAC	GAGTCGAGGTCATATCGTGATTCTCCTTCAACGCAGGCAAG	GTCTAACAGCAGCATTTGCACCGTAAGGTGGCGTGACGACTAAGTCTGCCTATAGTGAGTC	CGTAAGGTGGCGTGACGACTAA	TOP
agpl1_SNP1	ADP-glucose pyrophosphorylase (agpl1)	X96766	This study	LG3 [11]	7	0.462	0.5	AGGTATAYTGTGAATGTTTTGTAGAGTRGATTGTTTTTCATTTCATGTTCTAGAGTTTTC[A/T]GATTCATCTATATAACAAATTMACAGAGTCACGTTGATAGAAATGCCGATATTACAGTTT	ACTTCGTCAGTAACGGACGTGTTTTTCATTTCATGTTCTAGAGTTTTCA	GAGTCGAGGTCATATCGTGTGTTTTTCATTTCATGTTCTAGAGTTTTCT	ACAGAGTCACGTTGATAGAAATGTAGCGTCCCGTCTCATAGAGTGGTCTGCCTATAGTGAGTC	TAGCGTCCCGTCTCATAGAGTG	TOP
agpl1_SNP2	ADP-glucose pyrophosphorylase (agpl1)	X96766	This study	LG3 [11]	7	0.596	0.5	TCCACTGAGATTGTTCATYCTCATTTTGCAGCAAGTAGATACTTCTCGTCTTGGGTTGTC[A/G]CCRCAAGAYGCATTGAAGTCGCCATATATTGCATCTATGGGAGTTTATGTGTTCAAGAAA	ACTTCGTCAGTAACGGACGTAGATACTTCTCGTCTTGGGTTGTCA	GAGTCGAGGTCATATCGTGTAGATACTTCTCGTCTTGGGTTGTCG	GCATTGAAGTCGCCATATATTGAAGCCGCTCTTCTTAGTGATCTGGTCTGCCTATAGTGAGTC	GAAGCCGCTCTTCTTAGTGATCTG	TOP
agps1_SNP1	ADP-glucose pyrophosphorylase (agpS1)	X96764	This study	LG3 [11]	8	0.916	1	CACTTCATCACAGCTCTGTGGTGATAAGATTTTCACTGTTTCAGGAACAAGAAGAAGTTC[A/T]GGTAGAAACCCTTTCATTGTTTCTCCCAAGGCTGTTTCTGATTCCAAAAACTCTCAAACT	ACTTCGTCAGTAACGGACGGAGAAACAATGAAAGGGTTTCTACCT	GAGTCGAGGTCATATCGTGGAGAAACAATGAAAGGGTTTCTACCA	AACTTCTTCTTGTTCCTGAAACAGTGCTGCATGTACTCGGGTAAGGTCTGCCTATAGTGAGTC	GTGCTGCATGTACTCGGGTAAG	BOT
agps1_SNP3	ADP-glucose pyrophosphorylase (agpS1)	X96764	This study	LG3 [11]	8	0.789	1	GGGTATATGCTRTATTTGAATTTGGTAGGATCCACTGTGAATTGAATGTAATGTTTCTTT[T/C]TTTGATGATAATGTTTTAGAGTGTTCTTGGCATTATACTTGGAGGTGGTGCTGGGACGCG	ACTTCGTCAGTAACGGACGCCACTGTGAATTGAATGTAATGTTTCTTTT	GAGTCGAGGTCATATCGTGCCACTGTGAATTGAATGTAATGTTTCTTTC	TTGATGATAATGTTTTAGAGTGTTCTGCTAATACTCTTCTCTCGACGGGGTCTGCCTATAGTGAGTC	TGCTAATACTCTTCTCTCGACGGG	BOT
agps2_SNP1	ADP-glucose pyrophosphorylase (agpS2)	X96765	This study	LG1 [11]	8	0.932	1	TTTTGTTGAAGTTCTTGCTGCTCAGCAAAGTCCTGAGAATCCTAATTGGTTTCAGGTATA[A/C]CATTGCCTTAACCATGTTTTCAATTACCATGTCTCGAGTTTTTTCGATCATTGTTGACTG	ACTTCGTCAGTAACGGACGAATTGAAAACATGGTTAAGGCAATGT	GAGTCGAGGTCATATCGTGAATTGAAAACATGGTTAAGGCAATGG	ATACCTGAAACCAATTAGGATTCGTCGGTACTCTGAACAGGGGTTGTCTGCCTATAGTGAGTC	GTCGGTACTCTGAACAGGGGTT	BOT
agps2_SNP3	ADP-glucose pyrophosphorylase (agpS2)	X96765	This study	LG1 [11]	8	0.869	1	GTATCGAATGGATTATGAGAAATTTATCCAAGCACATAGGGAATCTGATGCTGATATCAC[T/C]GTGGCTGCGTTGCCAATGGATGAAAAGCGTGCAACTGCTTTCGGTTTGATGAAGATCGAT	ACTTCGTCAGTAACGGACGCATTGGCAACGCAGCCACA	GAGTCGAGGTCATATCGTGCATTGGCAACGCAGCCACG	TGATATCAGCATCAGATTCCCACTGGTCATTATTCGTGGGAGCTGGTCTGCCTATAGTGAGTC	ACTGGTCATTATTCGTGGGAGCTG	TOP
agps2_SNP5	ADP-glucose pyrophosphorylase (agpS2)	X96765	This study	LG1 [11]	8	0.91	1	ATYGAGTTTGCAGAAAAGCCGAAAGGAGAACAGTTGAAAGCTATGAAGGTGAATCCATAT[A/G]TGTTTCCGTATGTTTTGTTTATCGAACAGTTGTTACTGAAACAGATGGTTATATAGTTAC	ACTTCGTCAGTAACGGACTTCGATAAACAAAACATACGGAAACAT	GAGTCGAGGTCATATCGTTTCGATAAACAAAACATACGGAAACAC	TATGGATTCACCTTCATAGCTTACCGTCGTCTTGTAGCATTCCATGGTCTGCCTATAGTGAGTC	ACCGTCGTCTTGTAGCATTCCATG	BOT
AIGP_SNP1	Auxin-Independent Growth Promoter (AIGP)	AW125928/BV164885-6	[48]	LG3 [22]	2	0.917	1	AAGGTATGCTCTACTCCATTTGCATGTTTATTTTCACATTCTGTTGGTCACTAATAGCTA[T/C]ACTTGCTAATTTACTTTCCGTGCAMTTTCTTATAGGAGATACTTTGGGCACAAAACAACC	ACTTCGTCAGTAACGGACTGCACGGAAAGTAAATTAGCAAGTA	GAGTCGAGGTCATATCGTTGCACGGAAAGTAAATTAGCAAGTG	AGCTATTAGTGACCAACAGAATGTTCAAAGGTAGACCCGACACGTTTGTCTGCCTATAGTGAGTC	TTCAAAGGTAGACCCGACACGTTT	TOP
aldo_SNP1	Aldolase	M97476	This study	LG7 [11]	8	0.926	1	CTTGTCGAGCAAAACATTATTCCCGGTATTAAAGTTGACAAGGTAAGGCTGTACTGCATA[A/C]TTGATGAAAACAATAAGCAGACATGATGTTTAACATATGGTTTATGTGCAAACAATAGGG	ACTTCGTCAGTAACGGACGTGACAAGGTAAGGCTGTACTGCATAA	GAGTCGAGGTCATATCGTGTGACAAGGTAAGGCTGTACTGCATAC	TGATGAAAACAATAAGCAGACATTGAATTTACGCATTGTGACTGGACGTCTGCCTATAGTGAGTC	TGAATTTACGCATTGTGACTGGAC	TOP
aldo_SNP2	Aldolase	M97476	This study	LG7 [11]	8	0.965	1	TGCCTCTCGTTCGGCTGCATACTACCAGCAAGGTGCCCGTTTCGCCAAATGGTGAGTGTA[T/G]GCTAGCAAAATCAGAATGTCTTGCACTTATTTATTTGGTGTCCTACGTACTTGTCATGCT	ACTTCGTCAGTAACGGACGCGTTTCGCCAAATGGTGAGTGTAT	GAGTCGAGGTCATATCGTGCGTTTCGCCAAATGGTGAGTGTAG	CTAGCAAAATCAGAATGTCTTGTGTGGCAAATCAGATACGGTACTTGTCTGCCTATAGTGAGTC	TGTGGCAAATCAGATACGGTACTT	BOT
aldo_SNP3	Aldolase	M97476-77	[57]	LG7 [11]	2	0.884	1	CATGGTTACTCCAGGAGCTGAGTCTAAGGACAAAGCCTCTCCTACAAAAGTTGCCGAGTA[T/C]ACCCTCAATCTCCTTCACAGGAGAATTCCCCCTGCTGTCCCTGGTATCATGTTTTTGTCY	ACTTCGTCAGTAACGGACGTCTCCTGTGAAGGAGATTGAGGGTA	GAGTCGAGGTCATATCGTGTCTCCTGTGAAGGAGATTGAGGGTG	ACTCGGCAACTTTTGTAGGAGTAGAGTCCCGATCCTAGTGGCTGTCTGCCTATAGTGAGTC	TAGAGTCCCGATCCTAGTGGCT	TOP
aldo_SNP4	Aldolase	M97476-77	[57]	LG7 [11]	2	0.893	1	AACCCTCAACTTGAATGCCATGAACAAATCTCCAAACCCATGGCACGTGTCGTTCTCATA[T/C]GCAAGAGCTCTCCAAAATACCGCATTGAAGACATGGGGCGGCCTCCCAGAGAACGTGAAG	ACTTCGTCAGTAACGGACGCATGGCACGTGTCGTTCTCATAT	GAGTCGAGGTCATATCGTGCATGGCACGTGTCGTTCTCATAC	CAAGAGCTCTCCAAAATACCGCACCGATTGGACTGATTTCCCGTCTGCCTATAGTGAGTC	GCACCGATTGGACTGATTTCCC	BOT
anion-exchange_SNP1	Anion exchange protein	CD85893/EU271267-314	[27]	Psat_EST_198/LG3 [27]	48	0.709	1	ATGTCACTAAAGGTACCGATTATTATGAGTATTCATTTCTTGTTATGAGTATACTGCATA[A/G]AAAAGAGACCAAAATTACATGTAATCATGTATTCTTTGAATAYRCTTGATCAGGATAAGG	ACTTCGTCAGTAACGGACCATGATTACATGTAATTTTGGTCTCTTTTT	GAGTCGAGGTCATATCGTCATGATTACATGTAATTTTGGTCTCTTTTC	ATGCAGTATACTCATAACAAGAAATGCATGGTACGCCAATCTAATGGTGAGTCTGCCTATAGTGAGTC	CATGGTACGCCAATCTAATGGTGA	BOT
apyrase_SNP2	Apyrase	AB088137-38/AB088208	unpublished		3	0.915	1	TTAACGATATAATTCACAGTTAGATCTAGGTTTTTCGTCCTTCGATTGAGGTTAATTTTG[T/C]GCTTATAATTAAGGTAAGGGATATGCTGAGCAACAGAAGTACCTTCAACGTTCAACCASA	ACTTCGTCAGTAACGGACGCGTCCTTCGATTGAGGTTAATTTTGT	GAGTCGAGGTCATATCGTGCGTCCTTCGATTGAGGTTAATTTTGC	CTTATAATTAAGGTAAGGGATATGCCAAGGGTACGTCCGCGTCATCCGTCTGCCTATAGTGAGTC	CAAGGGTACGTCCGCGTCATCC	BOT
apyrase_SNP4	Apyrase	AB088137-38/AB088208	unpublished		3	0.629	1	TTGATTTGAAGATGATAATCTAATTCAAGTCTTTCTAATTATTATATTCTTTCATTTTAG[A/G]CCGGTATGGTTGATGCAAGCACACCYAATTTCATACTTCGGCCGGTCGATATTGAGACTA	ACTTCGTCAGTAACGGACTGCTTGCATCAACCATACCGGT	GAGTCGAGGTCATATCGTTGCTTGCATCAACCATACCGGC	TAAAATGAAAGAATATAATAATTAGAAGCAACGATCCTACAGTATCCGCGTCTGCCTATAGTGAGTC	GCAACGATCCTACAGTATCCGC	BOT
Arf1350_SNP1	Auxin Response Factor	AC152176_68	This study		8	0.999	1	GAAATTTCTAGAAATGGTTTCAATCCTAATCATATTCTTTCATTGTTTCATTTCTGGTAG[A/C]AAGAAGCAGTGGAATGATGGGCTTTGAGGAGTCGGTAAGATCACCAAAGGTCTTGCAAGG	ACTTCGTCAGTAACGGACGCCCATCATTCCACTGCTTCTTT	GAGTCGAGGTCATATCGTGCCCATCATTCCACTGCTTCTTG	TACCAGAAATGAAACAATGAAAGTTCAAGCGGGGCTGTCAACACAGTCTGCCTATAGTGAGTC	TTCAAGCGGGGCTGTCAACACA	BOT
ArfB3_SNP1	Auxin Response factor B3 domain	GH720654	This study		3	0.508	0.5	ACTGATGATGAAGGGGATTTGATGCTTGTTGGCGACGATCCATGGCCGTGAGTATCTCTT[A/T]TATCGTTATTTATAKCAGAAAAATACGGCCGATGCAGTTGAAACTGCAGTCGCAAKTYAA	ACTTCGTCAGTAACGGACGGATCCATGGCCGTGAGTATCTCTTT	GAGTCGAGGTCATATCGTGGATCCATGGCCGTGAGTATCTCTTA	CAGAAAAATACGGCCGATGGGAGCATGGACTCTATACGGCGTCTGCCTATAGTGAGTC	GGGAGCATGGACTCTATACGGC	BOT
ASN2_SNP1	Asparagine Synthetase (ASN2)	AW208061/BV164908-11	[48]	LG1 [22]	4	0.926	1	GTGATGGAGTTGGTTATAGCTGGATTGATGGTCTTAAAGCTCATGCTGCAAAACATGTAA[T/C]TAATCCAACCTTTTTCCTCTTCAATAAAGMRATGAAGTTWGCTAKTGTTACAAAATTTGT	ACTTCGTCAGTAACGGACAAGCTCATGCTGCAAAACATGTAAT	GAGTCGAGGTCATATCGTAAGCTCATGCTGCAAAACATGTAAC	AATCCAACCTTTTTCCTCTTCATGCGTGAGTTGCTAAGCCGTGGTCTGCCTATAGTGAGTC	ATGCGTGAGTTGCTAAGCCGTG	BOT
At2g44950_SNP1	At2g44950-like protein	CD86023/EU271177-218	[27]	Psat_EST_199/LG4 [27]	42	0.936	1	AGAAGATGAGCAGTACAAGAATACAMTSGACTAAATAGAAATGAAATTGAACAAGCTGAM[T/C]AAGCAGCTTTTCAAGAGATGCATTATGTTGGCCATGCTCTCTTTTGTACTACAAAAATTT	ACTTCGTCAGTAACGGACGAATGCATCTCTTGAAAAGCTGCTTA	GAGTCGAGGTCATATCGTGAATGCATCTCTTGAAAAGCTGCTTG	TCAGCTTGTTCAATTTCATTTCACAAGTTCGCCAGGTCAGTGGAGTCTGCCTATAGTGAGTC	ACAAGTTCGCCAGGTCAGTGGA	TOP
Aux1_SNP1	AUX1-like auxin influx carrier protein (PsAUX1)	AB107919	This study		3	0.91	1	TACCGAACTAGAAAAGAAAAGGAAAATGTTAATTTCAAGAACCATGTTATTCAGGTGTGT[T/C]TCTTTTTGTTTTCTTCCTACAAACCACTAATTTCAAGATCATGGTTTTTTGCCACCTTCA	ACTTCGTCAGTAACGGACGTCAAGAACCATGTTATTCAGGTGTGTT	GAGTCGAGGTCATATCGTGTCAAGAACCATGTTATTCAGGTGTGTC	CTTTTTGTTTTCTTCCTACAAACGAGCCGCTGTCATATCTGCACGGTCTGCCTATAGTGAGTC	GAGCCGCTGTCATATCTGCACG	BOT
Aux1_SNP2	AUX1-like auxin influx carrier protein (PsAUX1)	AB107919	This study		3	0.928	1	TTTCCTTCTCTTTGGATCTGTGATTCAGCTTATAGCTTGTGCAAGGTTAGTTCATCTTTT[T/C]CTTCATTTCTTCAACAAATTTGTCAACACTAGAAATATGATTTCATTGATKTTTTATTAC	ACTTCGTCAGTAACGGACGCTTGTGCAAGGTTAGTTCATCTTTTT	GAGTCGAGGTCATATCGTGCTTGTGCAAGGTTAGTTCATCTTTTC	TTCATTTCTTCAACAAATTTGTCGTGCCGCAACTGATAAGCGTTGGTCTGCCTATAGTGAGTC	GTGCCGCAACTGATAAGCGTTG	BOT
B2612_SNP1	Oxygen-evolving enhancer protein 2, chloroplast precursor	X15552	This study		8	0.951	1	TATATAAGGAAGGAACGTGAACAATATAAACCAATAAATGTGCATTGGTTTTGAGTGAAA[T/C]TTCCAATATTCAAATGAACAATGCCTTTGAGTTTTAAAGGCAAAAACAACATATCTTTGT	ACTTCGTCAGTAACGGACGAAATGTGCATTGGTTTTGAGTGAAAT	GAGTCGAGGTCATATCGTGAAATGTGCATTGGTTTTGAGTGAAAC	TCCAATATTCAAATGAACAATGATCTGCCTGGGGACCGTTACGAGTCTGCCTATAGTGAGTC	ATCTGCCTGGGGACCGTTACGA	BOT
B2665_SNP1	Translationally controlled tumor protein homolog (TCTP)	L47968	This study		6	0.95	1	ATTCAAGAAGTATTCAATGTTTTTTRTATAGTTTCCTTGTTTGTTGCATAATATTTGTTA[A/C]TTTTGAGGCTGGAATATGGTTTTCTTGCATTTATCATCRTCAARTAGACAATTTTTATTT	ACTTCGTCAGTAACGGACGAAAACCATATTCCAGCCTCAAAAT	GAGTCGAGGTCATATCGTGAAAACCATATTCCAGCCTCAAAAG	AACAAATATTATGCAACAAACAAGTAAGCCTGCGTGTACTGGGAACGTCTGCCTATAGTGAGTC	TAAGCCTGCGTGTACTGGGAAC	BOT
B3006_SNP1	14-3-3-like protein (14-3-3)	AJ238681	This study		2	0.924	1	CCGCTTACAAATCTGCTCAGGTTAGTTTTTTCCTTTTCCTTTTTGTTTTTTCTTCGGTTT[T/G]ACGATCCAGATCTGTTCAATATTCTCCAGATTTGCAACTCTCACTCTTAATTTTTCATAT	ACTTCGTCAGTAACGGACGTTCCTTTTTGTTTTTTCTTCGGTTTT	GAGTCGAGGTCATATCGTGTTCCTTTTTGTTTTTTCTTCGGTTTG	CGATCCAGATCTGTTCAATATTGGTTGAATCGGTGTTCACGACGGTCTGCCTATAGTGAGTC	GGTTGAATCGGTGTTCACGACG	BOT
BADH_SNP2	Benzyl Alcohol Dehydrogenase (BADH)	AW126256/BV164941-2	[48]	LG7 [22]	2	0.693	1	GTGATGATTGGACTGGCACAAGCTGGTTCTTTAGGAGAGATCGATATAASTTTGTGTGCG[A/C]GCGCATGCGTTTTCAATTCTTATTATAATTCTTGCTGAGTATCTTAATTTTGTATTTGAA	ACTTCGTCAGTAACGGACTAAGAATTGAAAACGCATGCGCT	GAGTCGAGGTCATATCGTTAAGAATTGAAAACGCATGCGCG	TATATCGATCTCTCCTAAAGAACCTCTACTCAAGCGAATTTGGATGGTGTCTGCCTATAGTGAGTC	TCTACTCAAGCGAATTTGGATGGT	BOT
Bfruct_SNP1	Beta-fructofuranosidase (bfruct1)	X85327	This study	LG3 [11]	8	0.649	1	TAACCCTAAAGGTGCTGTATGGGGAAATATTGTGTGGGCCCATTCAGTATCTAAAGATCT[A/T]GTGAAYTGGACACCGTTAGATCATGCAATCCACCCTTCTCAACCGTCTGGACACCGTTAG	ACTTCGTCAGTAACGGACTGGGCCCATTCAGTATCTAAAGATCTA	GAGTCGAGGTCATATCGTTGGGCCCATTCAGTATCTAAAGATCTT	GACACCGTTAGATCATGCAATTACGTTTCCAGTGCCATCAGCGGTCTGCCTATAGTGAGTC	TACGTTTCCAGTGCCATCAGCG	TOP
Bfruct_SNP4	Beta-fructofuranosidase (bfruct1)	X85327	This study	LG3 [11]	8	0.969	1	GTTTTGGAGGGTATTAATTGGTAGCAAAATAGATACAAAGGGAATGGCAATTTTGTACAA[A/G]AGTAAAAATTTTGTTGATTGGGTTGAAGCAAAACATCCTTTGCATTCAGCTGAAGGAACA	ACTTCGTCAGTAACGGACCAAAGGGAATGGCAATTTTGTACAAA	GAGTCGAGGTCATATCGTCAAAGGGAATGGCAATTTTGTACAAG	GTAAAAATTTTGTTGATTGGGTTTCCATTCGAGGAAAATCCGTTGTCGTCTGCCTATAGTGAGTC	TCCATTCGAGGAAAATCCGTTGTC	TOP
Bfruct_SNP7	Beta-fructofuranosidase (bfruct1)	X85327	This study	LG3 [11]	8	0.975	1	TTATGGGAAATATTATGCGTCYAAAACATTTTTCGATGATGGGAAGAATAGAAGGATTTT[A/G]TTGGGTTGGGTTAACGAATCTTCAAGTGTTGCTGATGATGTCAAGAAAGGTTGGTCTGGG	ACTTCGTCAGTAACGGACGTGAAGATTCGTTAACCCAACCCAAT	GAGTCGAGGTCATATCGTGTGAAGATTCGTTAACCCAACCCAAC	AAATCCTTCTATTCTTCCCATCGCTTAATCTCGTGAGGGTAGGAACGTCTGCCTATAGTGAGTC	GCTTAATCTCGTGAGGGTAGGAAC	BOT
BGAL_SNP1	Beta-Galactosidase (BGAL)	AW126229/BV164945-6	[48]	LG2 [22]	2	0.646	1	ACAACCTTTGACTTGGTACAAGGTAAGAATATTTTTACTACAAAGGGAACAATTGTGTCA[A/T]WGTTACWTATGATCATCTTCATTTGCATGAAATCTGAGTCATTTTACTCTTCAATCTTGT	ACTTCGTCAGTAACGGACGTTTACTACAAAGGGAACAATTGTGTCAT	GAGTCGAGGTCATATCGTGTTTACTACAAAGGGAACAATTGTGTCAA	TATGATCATCTTCATTTGCATGGTCATTCGTCCGGGTAGCAGAAGTCTGCCTATAGTGAGTC	GTCATTCGTCCGGGTAGCAGAA	BOT
BGAL_SNP2	Beta-Galactosidase (BGAL)	AW126229/BV164945-6	[48]	LG2 [22]	2	0.894	1	ATGATCATCTTCATTTGCATGAAATCTGAGTCATTTTACTCTTCAATCTTGTTAGACAAC[C/G]TTTAACGCGCCGAGTGGCAATGATCCGYTGGCTCTAGATATGAGTASCATGGGAAARGGT	ACTTCGTCAGTAACGGACGGCCACTCGGCGCGTTAAAC	GAGTCGAGGTCATATCGTGGCCACTCGGCGCGTTAAAG	TTGTCTAACAAGATTGAAGAGTAAAAGTCTTATCACTTCACGGGATCAAGTCTGCCTATAGTGAGTC	AGTCTTATCACTTCACGGGATCAA	TOP
Cabb_SNP1	Chlorophyll a/b-binding protein	CD859031	This study		2	0.574	0.5	AGCATAATGTAGCACAAGGTTTTCTAAACTATAAGGTTTNATATAGTAAAGAGATATGTT[T/C]GGTTTCACGTTTGGAGCACTCATAATTGATTCTCGGTGTGTAGGAATGATTATACTTTTC	ACTTCGTCAGTAACGGACTGAGTGCTCCAAACGTGAAACCA	GAGTCGAGGTCATATCGTTGAGTGCTCCAAACGTGAAACCG	AAACCTTATAGTTTAGAAAACCTTGAGATCGTACCGTCCTCCAAGAGGTCTGCCTATAGTGAGTC	AGATCGTACCGTCCTCCAAGAG	TOP
Cabb_SNP2	Chlorophyll a/b-binding protein	CD859031	This study		2	0.979	1	ATTTGTAGCTTTTGAGTTTAGACGTGCATGTTTGTATTAACACTTGTTTTGGTGGAATTA[T/C]GGTGTGCCGTTGTGATTTTAGCGAAAACTAGACTTTAGAACTTCAATGAAATTATGGTGC	ACTTCGTCAGTAACGGACGGCTAAAATCACAACGGCACACCA	GAGTCGAGGTCATATCGTGGCTAAAATCACAACGGCACACCG	AATTCCACCAAAACAAGTGTTAAATGTTGACCCGGATCTCGTCCGTCTGCCTATAGTGAGTC	AATGTTGACCCGGATCTCGTCC	TOP
CALTL_SNP2	Calreticulin (CALTL)	AW126242/BV164967-70	[48]	LG2 [22]	4	0.881	1	GTGGCAGGTAAAGTGTTCATTATGTTTTTGCTTTACTTTCGTTTGAGCCTTTTTTATCCA[A/G]TTTCTGACCAGCAGCCTTCTTAACTTGGCAGGTAAAATCTGGTACCTTGTTCGACAATGT	ACTTCGTCAGTAACGGACGTTAAGAAGGCTGCTGGTCAGAAAT	GAGTCGAGGTCATATCGTGTTAAGAAGGCTGCTGGTCAGAAAC	GGATAAAAAAGGCTCAAACGTCCGAGGACCTTACTTTAGCAGAAGTCTGCCTATAGTGAGTC	TCCGAGGACCTTACTTTAGCAGAA	BOT
CALTL_SNP3	Calreticulin (CALTL)	AW126242/BV164967-70	[48]	LG2 [22]	4	0.96	1	ATCCCGAGTATGCCAAACAACTAGCTGAAGAAACATGGGGCAAACAGAAGGATGTAAGTT[A/G]TTTCTATACACCAAACCTATTGGCCTTACTGTATAATGCTWAATGAATGTTAATCTCTTT	ACTTCGTCAGTAACGGACGGGGGCAAACAGAAGGATGTAAGTTA	GAGTCGAGGTCATATCGTGGGGGCAAACAGAAGGATGTAAGTTG	TTCTATACACCAAACCTATTGGCGAGTTCCGGTCCTATACTTGACGGTCTGCCTATAGTGAGTC	GAGTTCCGGTCCTATACTTGACG	TOP
catAAtrans_SNP2	Cationic amino acid transporter	CD859399	This study; [27]	162481/LG5 [11,27]	48	0.999	1	TAGTGGACTTACCATCCCTGCRAGTTCAGAGACTTCCATAAAAAATGCTAAGACTGCAGC[A/G]GCAAGGCCGGTAATTATTGTGCCCTTCACAGGAACTTGAGTATGCTTATTTATGTCACCA	ACTTCGTCAGTAACGGACGCACAATAATTACCGGCCTTGCT	GAGTCGAGGTCATATCGTGCACAATAATTACCGGCCTTGCC	CTGCAGTCTTAGCATTTTTTATGCCGACAAGCCGTATGTGCTGGAGTCTGCCTATAGTGAGTC	CCGACAAGCCGTATGTGCTGGA	BOT
catAAtrans_SNP3	Cationic amino acid transporter	CD859399	This study; [27]	162481/LG5 [11,27]	48	0.951	1	AATTATTGTGCCCTTCACAGGAACTTGAGTATGCTTATTTATGTCACCAAAAAATGGTGG[C/G]AGTAGTCCATCTCTTGCCATTGCCATCAAAATYCGTGGCTGCGGAACATCGACCAATATT	ACTTCGTCAGTAACGGACGGGCAATGGCAAGAGATGGACTACTC	GAGTCGAGGTCATATCGTGGGCAATGGCAAGAGATGGACTACTG	CACCATTTTTTGGTGACATAAATGATGCCAATATGACGATTGCTAGAGTCTGCCTATAGTGAGTC	GATGCCAATATGACGATTGCTAGA	TOP
cdk3_SNP1	calcium dependent protein kinase 3 (CPK3)	DQ454073	This study		4	0.83	1	TCTAATATCGCATCGAATATTCCCTTTTCGGTTTCTGCAGAAAAATATGTGATCAAAATA[T/C]TAGACAAGCCTGAAAAACAAGATTTAAATTTTAAGTTGTTCTATTGTATGAAATTCATAA	ACTTCGTCAGTAACGGACGAAATCTTGTTTTTCAGGCTTGTCTAA	GAGTCGAGGTCATATCGTGAAATCTTGTTTTTCAGGCTTGTCTAG	ATTTTGATCACATATTTTTCTGCCATCGCTAATAGAGTGAATCCCACGTCTGCCTATAGTGAGTC	CATCGCTAATAGAGTGAATCCCAC	TOP
CE006G18_SNP1	Caffeic acid O-methyltransferase	CD858528	This study		2	0.753	1	TTGAAGGAGACATGTTTGTTTCTGTTCCTAGTGCTGATGCTATTTACATGAAGGTATAAT[A/G]ACTCAAAAAACATACACACATTTTAANNNTCATGTTAACACTCTTTGAACTAGAATAATA	ACTTCGTCAGTAACGGACTGCTGATGCTATTTACATGAAGGTATAATA	GAGTCGAGGTCATATCGTTGCTGATGCTATTTACATGAAGGTATAATG	CTCAAAAAACATACACACATTTTAACGTAACCCGGATGGCTCTCAACGTCTGCCTATAGTGAGTC	CGTAACCCGGATGGCTCTCAAC	TOP
CE007E18_SNP1	Hypothetical protein.	CD858631	This study		8	0.617	1	CATGACGATACCAGATACACCTTTAATTTGGAGTGTTGGTGCTAACCCTATTGTCTTTTA[T/C]AGTTTTACTAACAAAGTAGAAATTATATCTTCCTGCATTTTGCATTATCAGTGGGATGGT	ACTTCGTCAGTAACGGACTGTTGGTGCTAACCCTATTGTCTTTTAT	GAGTCGAGGTCATATCGTTGTTGGTGCTAACCCTATTGTCTTTTAC	CAAAGTAGAAATTATATCTTCCTGCATTGGGAACTCACCCGGTCACAGTCTGCCTATAGTGAGTC	ATTGGGAACTCACCCGGTCACA	BOT
CE007H08_SNP1	Galactinol synthase	CD858658	This study		8	0.401	0.5	TATGTTATCAACTACTCCAAACTTCGTATTTGGGCTGTAAGTATATATAAACTCTGATGA[A/C]TTATTATACTGTGTAATCATATTCTAATTACAAATTTCAATTTTWCAGTTTGAGGAATAT	ACTTCGTCAGTAACGGACGGGGCTGTAAGTATATATAAACTCTGATGAA	GAGTCGAGGTCATATCGTGGGGCTGTAAGTATATATAAACTCTGATGAC	ACTGTGTAATCATATTCTAATTACAAACGACGGATTGCGTGTTAATCGGGTCTGCCTATAGTGAGTC	CGACGGATTGCGTGTTAATCGG	TOP
CE007J22_SNP1	hypersensitive-induced reaction protein 4	CD858687	This study		15	0.911	1	GTTTTTTGTGTTTGTGTAGGATAATGTTTTTGTGCAGTTGTTGTGTTCGATTCAATACCG[T/C]GTGGTTAAGGAAAATGCTGATGATGCTTTTTATGAGTTGCAAAACCCTCAGGAACAGATT	ACTTCGTCAGTAACGGACCATCATCAGCATTTTCCTTAACCACA	GAGTCGAGGTCATATCGTCATCATCAGCATTTTCCTTAACCACG	GGTATTGAATCGAACACAACAAATAGCAGGTTACGGTCGGACGAGTCTGCCTATAGTGAGTC	ATAGCAGGTTACGGTCGGACGA	TOP
CE007K12_SNP1	Carbonic anhydrase	CD858691	This study		8	0.539	0.5	AAAACTGGTTTCCTTCACTTCAAGAAAGAGAAATATGAGTTAGTCACTAAACTCACAAAA[A/T]TTTTACCTTCATAATCAGTTATATCCTTAATTTCTTCTAGCTTAAGCTTTCTCATTCAAT	ACTTCGTCAGTAACGGACAATATGAGTTAGTCACTAAACTCACAAAAT	GAGTCGAGGTCATATCGTAATATGAGTTAGTCACTAAACTCACAAAAA	TTTACCTTCATAATCAGTTATATCCTGTCCCTGGAACCAACGACCTGTGTCTGCCTATAGTGAGTC	GTCCCTGGAACCAACGACCTGT	BOT
CE007M24_SNP1	Myo-inositol-1-phosphate synthase.	CD858717	This study		2	0.804	1	AGGTCTATCCTCTATGCGCCTGGTGAACATCCTGACCATGTTGTAGTCATTAAGGTAAAA[A/T]TTTTGTTTCACAGTTCTTTCTATGATTCTATAWATTGTTACTTTTTCAGGTCGTTTATTG	ACTTCGTCAGTAACGGACGTGACCATGTTGTAGTCATTAAGGTAAAAA	GAGTCGAGGTCATATCGTGTGACCATGTTGTAGTCATTAAGGTAAAAT	TTTGTTTCACAGTTCTTTCTATGATGAACCGTGGGTGACTAACGAGGTCTGCCTATAGTGAGTC	TGAACCGTGGGTGACTAACGAG	TOP
clp_SNP1	nuclear encoded precursor to chloroplast protein???????	L09547	This study		8	0.978	1	ATCAAATGTTGGAAGCAGTGTGATTGAGAAAGGAGGCCGCCGAATTGGATTTGATTTGGA[T/C]TACGATGAGAAAGATAGCAGTTATAATAGAATCAAGAGCTTGGTGACTGAGGAGCTAAAA	ACTTCGTCAGTAACGGACGGCCGAATTGGATTTGATTTGGAT	GAGTCGAGGTCATATCGTGGCCGAATTGGATTTGATTTGGAC	ACGATGAGAAAGATAGCAGTTATCGGTCTTACCTGGCACGCAATTGTCTGCCTATAGTGAGTC	CGGTCTTACCTGGCACGCAATT	BOT
clpser_SNP1	putative ATP-dependent clp serine protease proteolytic subunit (am5)	AJ276507	This study	LG7 [11]	8	0.917	1	AATTCGAAGTTTCAGTAATTTCAGATACTAATCCATGAGTTTACTTTCAGAAATTTGGGG[T/C]TTCCTTCATAACAATGATTTTTGTTGAAATGAAAAATGTTAGTTGTGATTTTGTTAgCGt	ACTTCGTCAGTAACGGACTGAGTTTACTTTCAGAAATTTGGGGT	GAGTCGAGGTCATATCGTTGAGTTTACTTTCAGAAATTTGGGGC	TCCTTCATAACAATGATTTTTGTGGGCTAACTGTGCTCGGAAGTTGTCTGCCTATAGTGAGTC	GGGCTAACTGTGCTCGGAAGTT	BOT
clpser_SNP3	putative ATP-dependent clp serine protease proteolytic subunit (am5)	AJ276507	This study	LG7 [11]	8	0.831	1	CCTTCMCCTCCCCTCCCCTCCAAACTCATAAGCAAAGCCTAACAAAACATGTAGACTCGG[A/G]GATATTAGGTATACTGTAAACGGGTATTATTTTTAGCTAATTTTATCTGTACTTTTTATC	ACTTCGTCAGTAACGGACAAGCCTAACAAAACATGTAGACTCGGA	GAGTCGAGGTCATATCGTAAGCCTAACAAAACATGTAGACTCGGG	ATATTAGGTATACTGTAAACGGGTGCAACGCTTTGAATGGGCTCTCGTCTGCCTATAGTGAGTC	GCAACGCTTTGAATGGGCTCTC	TOP
CNE007I23_SNP1	AT4g01150/F2N1_18	CD859098	This study		8	0.846	1	AAGAAAACCTGCCACCAAAAAACAATCACAACCCATGTTAGAATCTCACAAAATATCAAT[A/C]AATTTTCTTCCAAGTTAACAAAATGGGCATATAAAATAAACTCACAGGGTATGYTCTTTT	ACTTCGTCAGTAACGGACCCCATTTTGTTAACTTGGAAGAAAATTT	GAGTCGAGGTCATATCGTCCCATTTTGTTAACTTGGAAGAAAATTG	TTGATATTTTGTGAGATTCTAACAAGTACGCTCCTACCACGTCGATGTCTGCCTATAGTGAGTC	AGTACGCTCCTACCACGTCGAT	BOT
CNE007I23_SNP2	AT4g01150/F2N1_18	CD859098	This study		8	0.816	1	ACTCACAGGGTATGYTCTTTTCAACCTGACGCTGCTATACTTGTTAGGAAATTGCAAAGA[A/G]CATACCCTGTGAGTTTATTTTATATGCCCATTTTGTTAACTTGGAAGAAAATTKATTGAT	ACTTCGTCAGTAACGGACGGGGCATATAAAATAAACTCACAGGGTATGT	GAGTCGAGGTCATATCGTGGGGCATATAAAATAAACTCACAGGGTATGC	CTTTGCAATTTCCTAACAAGTATGACCGAACTCCTCCATTTGGCTGTCTGCCTATAGTGAGTC	GACCGAACTCCTCCATTTGGCT	BOT
CNE007M06_SNP1	Violaxanthin de-epoxidase precursor.	CD859115	This study		2	0.83	1	CTTCAAGCATATACCATTGTACACCAATTGTTAAGGGAATCTCTGCTCACCAAAGCTTCT[T/G]TTTTGTCTTAATTTTATAGATTAGATGCGGAGACGTGTTTGCAAACAGCGTGGTTGATGA	ACTTCGTCAGTAACGGACGGAATCTCTGCTCACCAAAGCTTCTT	GAGTCGAGGTCATATCGTGGAATCTCTGCTCACCAAAGCTTCTG	TTTGTCTTAATTTTATAGATTAGATGCTTGGGCCTCAAACGGATAGCCTGTCTGCCTATAGTGAGTC	TTGGGCCTCAAACGGATAGCCT	BOT
CNGC4_SNP1	Cyclic Nucleotide Gated Channel Like protein (CNGC4)	AW126067/BV164999-5002	[48]	LG4 [22]	4	0.651	1	AAGAATTCGACGGTATGAACAATACAAATGGCAAGAAAATCGAGGTGTCGAAGAGGAGAC[A/G]TTRATTCGCAACCTCCCGAAAGATCTCAGAAGAGACATAAAGAGACATCTTTGCTTAGAT	ACTTCGTCAGTAACGGACAAATCGAGGTGTCGAAGAGGAGACA	GAGTCGAGGTCATATCGTAAATCGAGGTGTCGAAGAGGAGACG	CGAAAGATCTCAGAAGAGACATATAAGCATCGTGCCCTTTCGCAGGTCTGCCTATAGTGAGTC	TAAGCATCGTGCCCTTTCGCAG	TOP
cwi1_SNP1	cell wall invertase I	Z83747	This study	LG2 [11]	8	0.718	1	AGGATCTCATCAACTGGAAAGAACTTCAACCCGCTCTATACCCGTCTAAGCCCTTCGACA[A/G]ATACGGCTGCTGGTCCGGTTCCGCCACAATCCTCCCCGGAAAAGGACCTGTCATCCTCTA	ACTTCGTCAGTAACGGACAACCGGACCAGCAGCCGTATT	GAGTCGAGGTCATATCGTAACCGGACCAGCAGCCGTATC	GAAGGGCTTAGACGGGTATAGAAACTTTCCCGATGACAAGGTCGAGTCTGCCTATAGTGAGTC	AAACTTTCCCGATGACAAGGTCGA	BOT
cwi1_SNP3	cell wall invertase I	Z83747	This study	LG2 [11]	8	0.632	1	CCTCTACACCGGAGTCGTTGACARGCGAAGCAATGAGGTGCAATGCATCGCTGTTCCCGC[A/G]AATGCGTCTGATCCGCTTCTCACAAAATGGGTTAAGCCTGATCGCTTAAACCCGATTGTG	ACTTCGTCAGTAACGGACGAATGCATCGCTGTTCCCGCA	GAGTCGAGGTCATATCGTGAATGCATCGCTGTTCCCGCG	ATGCGTCTGATCCGCTTCTCGGGCAACTTAGTACGTTCTCTGGTCTGCCTATAGTGAGTC	CGGGCAACTTAGTACGTTCTCTG	TOP
cwi2_SNP2	cell wall invertase II	Z83339	This study	LG4 [11]	8	0.926	1	TCTTGTTAACTGGACCCCACTAGAyCCAGCCATCTTTCCATCTCAACCGTCCGATATAAA[T/C]GGTTGTTGGTCAGGATCAACCACAATACTTCATGGTAACAAACCAGCAATTCTATACACA	ACTTCGTCAGTAACGGACTGGTTGATCCTGACCAACAACCA	GAGTCGAGGTCATATCGTTGGTTGATCCTGACCAACAACCG	TTATATCGGACGGTTGAGATGGACCTGTACTCTCGCGCAATTCGTCTGCCTATAGTGAGTC	GACCTGTACTCTCGCGCAATTC	TOP
CYSK_SNP1	Cysteine Synthase (CYSK)	AW207985/BV165049-50	[48]		2	0.824	1	TGTACAGAATTGAGTTTGTTTGTGTTCCTTCATCATGTCCATTTTTTGTGTTCTCTTCTA[T/G]ATAACATATTCTTGTTTTCAAATGTTTGTTTGGTGTAGTTGATTGGGAAAACCCCGTTAG	ACTTCGTCAGTAACGGACGCATGTCCATTTTTTGTGTTCTCTTCTAT	GAGTCGAGGTCATATCGTGCATGTCCATTTTTTGTGTTCTCTTCTAG	TAACATATTCTTGTTTTCAAATGTTATTAGCAAGCGCCTCATGTATCGGGTCTGCCTATAGTGAGTC	ATTAGCAAGCGCCTCATGTATCGG	BOT
CYSP_SNP1	Cysteine Protease (CYSP)	AW125930/BV165057-8	[48]	LG2 [22]	2	0.835	1	CAAATTTGACAAAAGCAAAGTTGTTGCTTCCGTATCTAATTTCAGTGTGGTTACCCTAGA[T/C]GAAGACCAAATTGCTGCAAATCTAGTAAAGAATGGCCCTCTTGCAGGTATCTATTTGTTT	ACTTCGTCAGTAACGGACGAGATTTGCAGCAATTTGGTCTTCA	GAGTCGAGGTCATATCGTGAGATTTGCAGCAATTTGGTCTTCG	CTAGGGTAACCACACTGAAATTATTTCGCACGAGGTGATATGCGTGGTCTGCCTATAGTGAGTC	TTTCGCACGAGGTGATATGCGTG	TOP
cystathionineGsynth_SNP1	Cystathionine gamma synthase	CD859518/EU271041-87	[27]	Psat_EST_196/LG5 [27]	47	0.484	0.5	AAAACARYYTRCAAAACTCTATTGAGTTRCCTAAAGAAACCCAATATAAAAAATCAGCTT[A/C]AACTTTCAAGSATCATACAAMAAAGTAAATTCAAAACCAACAAGTCAGCGAAATCATATG	ACTTCGTCAGTAACGGACGAAAGAAACCCAATATAAAAAATCAGCTTA	GAGTCGAGGTCATATCGTGAAAGAAACCCAATATAAAAAATCAGCTTC	AAAGTAAATTCAAAACCAACAAGTGACTGGTCCATAGCCAACCGCTGTCTGCCTATAGTGAGTC	GACTGGTCCATAGCCAACCGCT	TOP
DHPS1_SNP1	Dihydrodipicolinate synthase	U70960/L36436	This study	LG5 [11]	8	0.889	1	AGGTTTTGCTGTTGGAATGCATGCTGCCCTTCATATAAATCCTTACTATGGAAAAACCTC[T/C]TTGGATGGTATGGTTGCACAYTTTCAAAGTGTGCTTTCCATGGGACCCACRATCATATAC	ACTTCGTCAGTAACGGACTGTGCAACCATACCATCCAAA	GAGTCGAGGTCATATCGTTGTGCAACCATACCATCCAAG	AGGTTTTTCCATAGTAAGGATTTGTACTGGCGAATGAGGATCAACTAGTCTGCCTATAGTGAGTC	GTACTGGCGAATGAGGATCAACTA	TOP
DHPS1_SNP3	Dihydrodipicolinate synthase	U70960/L36436	This study	LG5 [11]	8	0.927	1	CCTCCACAYGTGATTCAAAACTTAGCTCAAAGTACTTGCTTAGCTGGTGTCAAGGAATGT[A/G]TGGGAAATGACCGGATCAAAGAGTATACTGATAATAAAATTGTTGTGTGGAGTGGGAACG	ACTTCGTCAGTAACGGACGTCTTTGATCCGGTCATTTCCCAT	GAGTCGAGGTCATATCGTGTCTTTGATCCGGTCATTTCCCAC	CATTCCTTGACACCAGCTAAGAATGGATGTCAGCGGATCACGCGTCTGCCTATAGTGAGTC	AATGGATGTCAGCGGATCACGC	BOT
DipeptIV_SNP1	Dipeptidyl peptidase IV-like protein	CD859478	This study	LG3 [11]	5	0.811	1	AATGTGTGAAACCTTTAAACATCAGTGTACTTAGACATGGTTAAATTGAATACTAAAAAG[T/C]TATTCGAAGATGAAGAGATTCATGTGTGATTATGATTGAGATAAGAAAATCCATAATTAT	ACTTCGTCAGTAACGGACGCACACATGAATCTCTTCATCTTCGAATAA	GAGTCGAGGTCATATCGTGCACACATGAATCTCTTCATCTTCGAATAG	TTTTTAGTATTCAATTTAACCATGTCTGACCTCAAGGAAGCGGCGATTGTCTGCCTATAGTGAGTC	TGACCTCAAGGAAGCGGCGATT	TOP
DipeptIV_SNP2	Dipeptidyl peptidase IV-like protein	CD859478	This study	LG3 [11]	5	0.872	1	ACTTATTTGAACATGTGTATCCATGCATTTGGCATTTCCATTTGTTCGTTGAATTATTCT[A/G]ATGTCTTAAATTCATTGGTTCTTGTCCCATCATGTGTATGTTTGGTTCTATTTTTGAAGG	ACTTCGTCAGTAACGGACTTTCCATTTGTTCGTTGAATTATTCTA	GAGTCGAGGTCATATCGTTTTCCATTTGTTCGTTGAATTATTCTG	TGTCTTAAATTCATTGGTTCTTGACAACTTAGCATGGTCCGCTGAGGTCTGCCTATAGTGAGTC	ACAACTTAGCATGGTCCGCTGAG	TOP
DipeptIV_SNP4	Dipeptidyl peptidase IV-like protein	CD859478	This study	LG3 [11]	5	0.94	1	AACTTTTGTCTATGCAATATATTTTTTGCATATAATGTTTTGTCCTACCCACTTTTGCAT[A/G]AATGTTTTCAAACATTAATCACTTTACATTTAACTTATTTTTAGCAAAAAATAATTAAAT	ACTTCGTCAGTAACGGACTGTTTTGTCCTACCCACTTTTGCATA	GAGTCGAGGTCATATCGTTGTTTTGTCCTACCCACTTTTGCATG	ATGTTTTCAAACATTAATCACTTTGGGTGTGTCCTACAAGACCGTAGTCTGCCTATAGTGAGTC	GGGTGTGTCCTACAAGACCGTA	TOP
Dof3_SNP1	DNA binding with one finger 3 protein (PsDof3)	AB087848	This study		3	0.832	1	AGTAATGGTCCTACTTCTACTACTACTCTCATCAAAAGACCAATATCCACCATTGAAACC[A/G]CTACTACTTCTAATTCTTCTTCTCCTTCTTCAACTCCTAGTTCAACTTCAAATCATATGA	ACTTCGTCAGTAACGGACAAGACCAATATCCACCATTGAAACCA	GAGTCGAGGTCATATCGTAAGACCAATATCCACCATTGAAACCG	TACTACTTCTAATTCTTCTTCTCCTTTGTAGCCCTACGCGACGGTTGAGTCTGCCTATAGTGAGTC	TGTAGCCCTACGCGACGGTTGA	TOP
Dof3_SNP3	DNA binding with one finger 3 protein (PsDof3)	AB087848	This study		3	0.645	1	TGCAACATCATCATCGGCTATTGGTGTTTGGAATGACCAAGGTGCAAATAATATTGGTTC[A/G]TCCGTYACTTCTCTGATCTAGAATGAATAATTGACTCAAGTTCAAGTTCAAGTTCAAGGT	ACTTCGTCAGTAACGGACGGACCAAGGTGCAAATAATATTGGTTCA	GAGTCGAGGTCATATCGTGGACCAAGGTGCAAATAATATTGGTTCG	TTCTCTGATCTAGAATGAATAATTGAGCAGGAGAGCTAGTTCCGTCGGTCTGCCTATAGTGAGTC	AGCAGGAGAGCTAGTTCCGTCG	TOP
Dof4_SNP1	DNA binding with one finger 4 protein (PsDof4)	AB087849	This study		3	0.993	1	TAGGGTTATGGAAAAACCAGGTCAAGAGCTTCTTCAACAACAACAACAAGCTTTAAGATG[T/C]CCACGTTGTGATTCATCCAACACGAAATTCTGTTACTACAATAACTACAGTTTAACGCAA	ACTTCGTCAGTAACGGACGGTGTTGGATGAATCACAACGTGGA	GAGTCGAGGTCATATCGTGGTGTTGGATGAATCACAACGTGGG	ATCTTAAAGCTTGTTGTTGTTGTATGCCAGGTCGGAACTTGGTCTGTCTGCCTATAGTGAGTC	ATGCCAGGTCGGAACTTGGTCT	TOP
Dof4_SNP2	DNA binding with one finger 4 protein (PsDof4)	AB087849	This study		3	0.934	1	CAACAAGGTTTAATTCTACTACTAGAGTTTCAAATCCTGCTTCTGGTTATGATAATCTTC[A/C]CCAGAATGGTCTTGGATTAGGTTTTTCATCTGGGATACTAATGTCTGCTGCTGGAGGAGA	ACTTCGTCAGTAACGGACAAAACCTAATCCAAGACCATTCTGGT	GAGTCGAGGTCATATCGTAAAACCTAATCCAAGACCATTCTGGG	AAGATTATCATAACCAGAAGCAGACCACGACCTTTTCGCCTGTAGGTCTGCCTATAGTGAGTC	ACCACGACCTTTTCGCCTGTAG	BOT
Dof4_SNP3	DNA binding with one finger 4 protein (PsDof4)	AB087849	This study		3	0.905	1	TGGGATACTAATGTCTGCTGCTGGAGGAGAAGTTAATCTTAATCATCATCATCATCATCA[T/C]CATGATGAGGGTAGTTACAGAAATGGGTTTAGTACTTCAAATAATAACAATTACAGTTCC	ACTTCGTCAGTAACGGACCCCATTTCTGTAACTACCCTCATCATGA	GAGTCGAGGTCATATCGTCCCATTTCTGTAACTACCCTCATCATGG	GATGATGATGATGATGATTAAGATATCGGGATGGTCACAACATTTCGTGTCTGCCTATAGTGAGTC	ATCGGGATGGTCACAACATTTCGT	TOP
Dof5_SNP1	DNA binding with one finger 5 protein (PsDof5)	AB087850	This study		3	0.903	1	CTCTTCTTCCTCTTCTGCCGTGACATCTGCACCGGAGCAGAACTATCCTTCAATGACACC[C/G]ATACAAGGAGGTTCTTTTCCGTATGGTGGTGTTGACGGTGAAGGGAAACAGAATATGAGT	ACTTCGTCAGTAACGGACCCATACGGAAAAGAACCTCCTTGTATC	GAGTCGAGGTCATATCGTCCATACGGAAAAGAACCTCCTTGTATG	GTGTCATTGAAGGATAGTTCTGTGCTCTCTTCGTGTATAAACGGGGGTCTGCCTATAGTGAGTC	TGCTCTCTTCGTGTATAAACGGGG	TOP
Dof5_SNP2	DNA binding with one finger 5 protein (PsDof5)	AB087850	This study		3	0.957	1	GTGTTGACGGTGAAGGGAAACAGAATATGAGTGTTTGCGGGAGCTTCACTTCTTTGTTGA[A/G]CAACAACCCTCAACAAAACTCTGGGTTTCTTGCATTAGGTGGATTTGGGCTTGGGCTTGG	ACTTCGTCAGTAACGGACCGGGAGCTTCACTTCTTTGTTGAA	GAGTCGAGGTCATATCGTCGGGAGCTTCACTTCTTTGTTGAG	AACAACCCTCAACAAAACTCTGTTTAATACGGGGCCACAACTTCCGTCTGCCTATAGTGAGTC	GTTTAATACGGGGCCACAACTTCC	TOP
Dof6_SNP1	DNA binding with one finger 6 protein (PsDof6)	AB087851	This study		3	0.638	1	ACGCATCTATAATATTGTTCCCAAACAAAAACGCATCGTTTTTTGAACTTGGAGTAACGG[T/C]AGCGTTAGATATCGGAGTGYTGGATATCGCCTCCGTGGCGGCGGCGGTGAAGGTGGAGCT	ACTTCGTCAGTAACGGACTCGTTTTTTGAACTTGGAGTAACGGT	GAGTCGAGGTCATATCGTTCGTTTTTTGAACTTGGAGTAACGGC	GCGTTAGATATCGGAGTGCAGCACTTGTCAGCCTAGCGTTGTCTGCCTATAGTGAGTC	CAGCACTTGTCAGCCTAGCGTT	BOT
Dof7_SNP1	DNA binding with one finger 7 protein (PsDof7)	AB087852	This study		3	0.95	1	TGAAACAAGGTTAGAAGAAGATCTAATAACCTTGTTGTTTTTTCTTGTTCCACCTCCCAC[A/G]GGAATGTTTCTAATGGATCCACCTTGAGTCCAGTACCTTCTACATGTTTTGCAGAAATAT	ACTTCGTCAGTAACGGACTTTTTTCTTGTTCCACCTCCCACA	GAGTCGAGGTCATATCGTTTTTTTCTTGTTCCACCTCCCACG	GAATGTTTCTAATGGATCCACCACACTCAGGGACCGATGCTTTCGTCTGCCTATAGTGAGTC	ACACTCAGGGACCGATGCTTTC	TOP
EFGC_SNP1	Elongatin factor G (EFGC)	AW127680/BV164812/BV165119-22	[48]		5	0.938	1	GGTGCACGAGGGGACAGCCACAATGGACTGGATGGAACAGGAACAAGAAAGAGGGATTAC[A/C]ATTACTTCTGCTGCAACCACCACGTTTTGGGATAAGCACAGGATCAATATCATTGATACT	ACTTCGTCAGTAACGGACCGTGGTGGTTGCAGCAGAAGTAATT	GAGTCGAGGTCATATCGTCGTGGTGGTTGCAGCAGAAGTAATG	TAATCCCTCTTTCTTGTTCCTGGAGTGTGGAGTTCGTTCCTAAGCGTCTGCCTATAGTGAGTC	GAGTGTGGAGTTCGTTCCTAAGC	BOT
EFGC_SNP2	Elongatin factor G (EFGC)	AW127680/BV164812/BV165119-22	[48]		5	0.944	1	TGCTGCAACCACCACGTTTTGGGATAAGCACAGGATCAATATCATTGATACTCCGGGTCA[T/C]GTTGACTTCACCTTAGAAGTGGAGCGWGCTCTTCGGGTGTTGGATGGAGCTATATGCTTG	ACTTCGTCAGTAACGGACTCAATATCATTGATACTCCGGGTCAT	GAGTCGAGGTCATATCGTTCAATATCATTGATACTCCGGGTCAC	TTGACTTCACCTTAGAAGTGGAAGTAGCGGAGGGCTGATTCTCAGTCTGCCTATAGTGAGTC	AGTAGCGGAGGGCTGATTCTCA	BOT
Elsa_SNP1	Early leaf senescence abundant cysteine protease (elsa)	AJ278699	This study	LG4 [11]	8	0.943	1	ACTTATCAGGTCCAGTAATAAGAGACGACTCAGTTACAAGCTCGGTGTTAATCGTATGTG[T/C]TGTTGATTGTTCTTTGACTTTGWTTTTCTTTTTTGTTTTGTTAGTTAGGTTTTGTTTGGA	ACTTCGTCAGTAACGGACCAAGCTCGGTGTTAATCGTATGTGT	GAGTCGAGGTCATATCGTCAAGCTCGGTGTTAATCGTATGTGC	GTTGATTGTTCTTTGACTTTGCGCTTCGATGGCACCCTTACGAGTCTGCCTATAGTGAGTC	CGCTTCGATGGCACCCTTACGA	BOT
Elsa_SNP3	Early leaf senescence abundant cysteine protease (elsa)	AJ278699	This study	LG4 [11]	8	0.844	1	CACGTTGCTGTTAAAGTCCTTGGCTCTGTCAACATCACCTTGGTAATAATACATTTGATT[A/G]TCAATTTACCGTTTGATATGTGTGTTAACTCTAYTCTAGCTAGCTACGGCTAAGTTAATT	ACTTCGTCAGTAACGGACGAACACACATATCAAACGGTAAATTGAT	GAGTCGAGGTCATATCGTGAACACACATATCAAACGGTAAATTGAC	ATCAAATGTATTATTACCAAGGTGTTCCGACCAAGGCCAACTCGATGTCTGCCTATAGTGAGTC	TTCCGACCAAGGCCAACTCGAT	BOT
Enod12B_SNP1	Early nodulin 12B (PsENOD12B)	X57232	This study	LG3 [11]	5	0.891	1	taaaaccttRTTATTCCCCATATGTGACAAACACAAAAATCATTACTTAAAATGGCTTCC[T/C]TTTTCTTGTCCTCACTAGTGTTGTTCCTTGCTGCTCTTATCCTTGTTCCTCAAGGATTTG	ACTTCGTCAGTAACGGACGGAACAACACTAGTGAGGACAAGAAAAA	GAGTCGAGGTCATATCGTGGAACAACACTAGTGAGGACAAGAAAAG	GAAGCCATTTTAAGTAATGATTTTACTAGGCGGCATCTCTGAGGGAGTCTGCCTATAGTGAGTC	ACTAGGCGGCATCTCTGAGGGA	TOP
Enod12B_SNP3	Early nodulin 12B (PsENOD12B)	X57232	This study	LG3 [11]	5	0.99	1	CAATGTTTTAATTGATATGTACCTTTTGTAACATGTGTGGCCTTGTTGTTTTTCCCTTTA[A/T]GTATGGTCAACTTGTGTTTTTTTCCCTTTTGTATGGCCAAGTTAAGAGTATCATATATGT	ACTTCGTCAGTAACGGACTGGCCTTGTTGTTTTTCCCTTTAA	GAGTCGAGGTCATATCGTTGGCCTTGTTGTTTTTCCCTTTAT	TATGGTCAACTTGTGTTTTTTTCGAAGGCTGCCGATGTGACTTGTGTCTGCCTATAGTGAGTC	GAAGGCTGCCGATGTGACTTGT	TOP
ENOD7_SNP1	Early noduline 7 (ENOD7)	AF323101-2	[21]	LG1 [13,21]	2	0.881	1	GTTATAGTAATAAAGTGTTTTTTGTTTGTTTGCAGTTGGTGAAATAGAGAAACCAATGAG[A/G]MACATTGATGGAGTTGTAATACGTTTAACCAATGGTGAAGGCCGTGGCRGAAACGAGCCA	ACTTCGTCAGTAACGGACGTTGGTGAAATAGAGAAACCAATGAGA	GAGTCGAGGTCATATCGTGTTGGTGAAATAGAGAAACCAATGAGG	ACATTGATGGAGTTGTAATACGTCTGAATAGTCGCAATTTGGTCTGAGTCTGCCTATAGTGAGTC	CTGAATAGTCGCAATTTGGTCTGA	TOP
ENOD7_SNP2	Early noduline 7 (ENOD7)	AF323101-2	[21]	LG1 [13,21]	2	0.81	1	CAATGGTGAAGGCCGTGGCRGAAACGAGCCACTCTTTCCCGATTGCGAGAAAGACGGCGG[A/C]AGTGAAGGTGGAAATTGTGGCGGACATGAGGTCGAGGAGAGCATCACTGAAAACGCCATT	ACTTCGTCAGTAACGGACATTGCGAGAAAGACGGCGGA	GAGTCGAGGTCATATCGTATTGCGAGAAAGACGGCGGC	GTGAAGGTGGAAATTGTGGGGAGGTTATGTGGTCGTAATCCCGTCTGCCTATAGTGAGTC	GGAGGTTATGTGGTCGTAATCCC	TOP
EST158_SNP1	Vacuolar Sorting Receptor-like protein (EST158)	AA660289/BV165130-3	[48]	LG6 [22]	4	0.715	1	ATTATAGGATTTAATTTATRTACTAGATCTAAAAAGTAAAAAATCACTCAAATGAGAAAG[A/C]KTACCTTCAATCAAAAGTTTCAACCATMTTCAGATTATAATTCTTTGAATCCAAGTTTTA	ACTTCGTCAGTAACGGACAAAAGTAAAAAATCACTCAAATGAGAAAGA	GAGTCGAGGTCATATCGTAAAAGTAAAAAATCACTCAAATGAGAAAGC	TACCTTCAATCAAAAGTTTCAACAAACAGCGGTTCAGTTTGTCGTAGGTCTGCCTATAGTGAGTC	AAACAGCGGTTCAGTTTGTCGTAG	TOP
F3153_SNP1	Cytochrom B6-F complex iron-sulfur subunit, chloroplast precursor	X63605	This study		8	0.781	1	GACCGTACTCTTACACAAGGATTAAAGGTAAGGGTGCAATTTGTTAAATAACTTACACAT[C/G]AACACTTATGAGATAAGCATTAGTGCTAGAAGCACTTAAGAAACTGTTTGGAAGAGTGAA	ACTTCGTCAGTAACGGACGGGTGCAATTTGTTAAATAACTTACACATG	GAGTCGAGGTCATATCGTGGGTGCAATTTGTTAAATAACTTACACATC	ACACTTATGAGATAAGCATTAGTGCGACATGGGCTGCTCCGTAAACTGTCTGCCTATAGTGAGTC	GACATGGGCTGCTCCGTAAACT	BOT
F3586_SNP1	Glutathione S-transferase	AB087837	This study		8	0.927	1	GGTATTGGGAGAAAGCCTTGATTTAGTCAAATATGTTGATGCCAACTTTGAAGGAGCACC[A/C]CTCTCTCCCAATGTAAGTTATTATAATTCMRAACATTAATTAATTCTCTTTATCRTTAAA	ACTTCGTCAGTAACGGACATGCCAACTTTGAAGGAGCACCA	GAGTCGAGGTCATATCGTATGCCAACTTTGAAGGAGCACCC	TCTCTCCCAATGTAAGTTATTATAAACGGTTGACGACTGCGACCCATGTCTGCCTATAGTGAGTC	ACGGTTGACGACTGCGACCCAT	TOP
F4012_SNP2	Cytosolic phosphoglycerate kinase	AF275639	This study		2	0.872	1	GTAGCCAAATTTGATTACTACTATTTTCTGCTGTCCGCAATGATAACAAATATATTTGGT[A/G]ATTGTTGTAGTTGTTGATTGATCTGTTGTAATGTTCAATTGTTCCAGGAGCTTGATTATC	ACTTCGTCAGTAACGGACTCCGCAATGATAACAAATATATTTGGTA	GAGTCGAGGTCATATCGTTCCGCAATGATAACAAATATATTTGGTG	TTGTTGTAGTTGTTGATTGATCTGAATAGACCGAGTCGATGTGGCGGTCTGCCTATAGTGAGTC	AATAGACCGAGTCGATGTGGCG	TOP
F4023_SNP1	Fructose-biphosphate aldolase, cytoplasmic isozyme 1	X89828	This study		2	0.752	1	CATTTTAGTGTATAAAAAATGTTTTAAAATAAGTGTTGCTAGCATAAATACACTAGTAAT[T/C]TTAAAGTGCCGAATCATAATGATTCTTGTCATGTCGAAGAAGTTACCTTGATTTCAATCA	ACTTCGTCAGTAACGGACAGAATCATTATGATTCGGCACTTTAAA	GAGTCGAGGTCATATCGTAGAATCATTATGATTCGGCACTTTAAG	TTACTAGTGTATTTATGCTAGCAACAGTGTAGGCCAGCTAAACGTCGTGTCTGCCTATAGTGAGTC	GTGTAGGCCAGCTAAACGTCGT	TOP
F448_SNP1	Fructose-biphosphate aldolase2, chloroplast	M97477	This study		2	0.926	1	CTTGTCGAGCAAAACATTATTCCCGGTATTAAAGTTGACAAGGTAAGGCTGTACTGCATA[A/C]TTGATGAAAACAATAAGCAGACATGATGTTTAACATATGGTTTATGTGCAAACAATAGGG	ACTTCGTCAGTAACGGACGTGACAAGGTAAGGCTGTACTGCATAA	GAGTCGAGGTCATATCGTGTGACAAGGTAAGGCTGTACTGCATAC	TGATGAAAACAATAAGCAGACATGACGTTGCACGGTGGAGCCATAGTCTGCCTATAGTGAGTC	GACGTTGCACGGTGGAGCCATA	TOP
FabatinL_SNP1	Fabatin-like protein	CD859908	This study	LG7 [11]	5	0.603	1	GTTTCTTGTTCATGCTCTTCCTTCTCTTAGCCGCTGGTAAAAACTATACATACTGATATT[C/G]TGATATTCTTCCATTTCAAATATTATGTGTGTGATCATTTGGAATACTTATCTGTGTTGT	ACTTCGTCAGTAACGGACCACATAATATTTGAAATGGAAGAATATCAG	GAGTCGAGGTCATATCGTCACATAATATTTGAAATGGAAGAATATCAC	ATATCAGTATGTATAGTTTTTACCAGCTAGGTGTTCGGGTTGCCCAGAAGTCTGCCTATAGTGAGTC	TAGGTGTTCGGGTTGCCCAGAA	BOT
FabatinL_SNP2	Fabatin-like protein	CD859908	This study	LG7 [11]	5	0.924	1	GATAGCAGAGGCGAGAGGCTGTAAGGTTAAGAGCACCAAGTTCAGAGGACCATGCTCGTT[T/C]GACAAAAACTGTGCAACGGTATGCAGGGGAGAAGGTTACAGAGATGGTGATTGTCACGGC	ACTTCGTCAGTAACGGACGCAAGTTCAGAGGACCATGCTCGTTT	GAGTCGAGGTCATATCGTGCAAGTTCAGAGGACCATGCTCGTTC	ACAAAAACTGTGCAACGGTATTGTGACGTGGTCGAGTAAACTTTCGTCTGCCTATAGTGAGTC	TGTGACGTGGTCGAGTAAACTTTC	BOT
FENR_SNP1	Ferredoxin-NADP Reductase Precursor (FENR)	AI974351/BV165157-60	[48]	LG1 [22]	4	0.922	1	TCTCTGTCTAATTTGAAAAAGAAAAAGTTAATATCTTAGCCCTTTCTCTAATCATGATTA[T/G]TGTTTTGATTTTCTATGTAGTTGGGAACTGGAACTGGAATCGCCCCATTTCGCTCATTTT	ACTTCGTCAGTAACGGACTTCCCAACTACATAGAAAATCAAAACAA	GAGTCGAGGTCATATCGTTTCCCAACTACATAGAAAATCAAAACAC	AATCATGATTAGAGAAAGGGCTACATCGGAGTTAAGAACGGGGTACGTCTGCCTATAGTGAGTC	CATCGGAGTTAAGAACGGGGTAC	TOP
FENR_SNP2	Ferredoxin-NADP Reductase Precursor (FENR)	AI974351/BV165157-60	[48]	LG1 [22]	4	0.628	1	TTGAGAAGCATGAAGATTACCAGGTAGGGGAAGAGTTTGGAAAGAAAGAAAATCACTRTC[A/G]AGTGATCGATGTTACCAGAAAAGTTTAGTAATATRAAAGAYGTTTTTTGTGCTAACCATA	ACTTCGTCAGTAACGGACGAAACTTTTCTGGTAACATCGATCACTT	GAGTCGAGGTCATATCGTGAAACTTTTCTGGTAACATCGATCACTC	AGTGATTTTCTTTCTTTCCAAACGGATAGGCCAACGCTCAATCGTGTCTGCCTATAGTGAGTC	GGATAGGCCAACGCTCAATCGT	BOT
FENR1_SNP1	Ferredoxin-NADP+ reductase	X12446	This study		3	0.843	1	TTGTTCCATAATCATATACATGCATTGATCCAATTCAGATTGCAAGTTAATTGATATCTG[A/G]CACTGATTTCAGACATGTCTTTGAGCGTATGATTATGATCTGAGGTGGTTGTTTGTTTCT	ACTTCGTCAGTAACGGACGGCTCAAAGACATGTCTGAAATCAGTGT	GAGTCGAGGTCATATCGTGGCTCAAAGACATGTCTGAAATCAGTGC	AGATATCAATTAACTTGCAATCTGAGCTTAGGGCGGGGACTCATTCGTCTGCCTATAGTGAGTC	AGCTTAGGGCGGGGACTCATTC	BOT
FENR1_SNP3	Ferredoxin-NADP+ reductase	X12446	This study		3	0.674	1	GTCCTATTTAGCTATAGTTTAACCATGACAAATTTGGAACCCTATGCGGTAGCCTGCGTT[C/G]TACGTCSTCAATGACAGCCCTGCGATTATTAGAGAGGTAGTTAGCTAACACTAAGGTTGT	ACTTCGTCAGTAACGGACGCCTATGCGGTAGCCTGCGTTG	GAGTCGAGGTCATATCGTGCCTATGCGGTAGCCTGCGTTC	CCTGCGATTATTAGAGAGGTAGTGGTAAATCTCGACCGTTCGTCCGTCTGCCTATAGTGAGTC	GGTAAATCTCGACCGTTCGTCC	BOT
fibrillin_SNP1	Fibrillin	CD860272/EU270951-93	[27]	Psat_EST_190 [27]	43	0.833	1	CTATCCAAAGCCTTGAGTTTTCCTGTTTCACATTTGCACAACACTTCAAATAAGCACAGA[A/G]ATTTGACAGTGATTATTAAAAAAATATAGAATTACAAACAAGATACCAACKAACAAGTTA	ACTTCGTCAGTAACGGACGTGCACAACACTTCAAATAAGCACAGAA	GAGTCGAGGTCATATCGTGTGCACAACACTTCAAATAAGCACAGAG	TTTGACAGTGATTATTAAAAAAATATGCCGTACCAGTATGTTCCGGGTCTGCCTATAGTGAGTC	ATGCCGTACCAGTATGTTCCGG	TOP
fructose1-6-biphosph_SNP1	Fructose-1,6-bisphosphatase (FBPase)	AF378925/EU269999-70045	[27]	Pis_Gen_9 [27]	47	0.624	1	TAGGGACAATAAGAATGGGAAGCTTAGGCTTTTATATGAATGTGCTCCAATGAGCTTCAT[T/C]GTTGAACAGGCYGGTGGAAAAGGTTCAGATGGTCATCAAAGAGTACTTGACATTCAACCC	ACTTCGTCAGTAACGGACTGAATGTGCTCCAATGAGCTTCATT	GAGTCGAGGTCATATCGTTGAATGTGCTCCAATGAGCTTCATC	GAAAAGGTTCAGATGGTCATCGCTAACGTGGCTCTAAATCGTCGGTCTGCCTATAGTGAGTC	GCTAACGTGGCTCTAAATCGTCG	BOT
FVE_SNP1	FVE gene	AY830931	This study	LG6 [10]	8	0.486	0.5	TAAGATATGCTTTTTGTTTTCTTTYTGGTAATTCTCCATGCCTTCTGGCATTATATATAT[T/C]ATGATTATGCKGTGACATAKGYTAGTAACAGTTTGTTTAATTCAGTGGTCTCCAGACAAA	ACTTCGTCAGTAACGGACGTCCATGCCTTCTGGCATTATATATATT	GAGTCGAGGTCATATCGTGTCCATGCCTTCTGGCATTATATATATC	TAGTAACAGTTTGTTTAATTCAGTGGCAGCGTTATGAGACCGATGGGCGTCTGCCTATAGTGAGTC	CAGCGTTATGAGACCGATGGGC	BOT
FVE_SNP2	FVE gene	AY830931	This study	LG6 [10]	8	0.948	1	CAGCAGAAGACGGTCTCTTAAACATTTGGGATTATGAGAAGGTGCAGTTTCAATTGAATA[A/G]TATTTTGCCGCTATCTTGCCCCAATGATGATATTTGGTTGCTAGGTGTCAACATCTTTTT	ACTTCGTCAGTAACGGACGGGGGCAAGATAGCGGCAAAATAT	GAGTCGAGGTCATATCGTGGGGGCAAGATAGCGGCAAAATAC	ATTCAATTGAAACTGCACCTTATCGGAGACCAACCGTAGTCGTGTCTGCCTATAGTGAGTC	ATCGGAGACCAACCGTAGTCGT	BOT
FVE_SNP3	FVE gene	AY830931	This study	LG6 [10]	8	0.958	1	CGCTATCTTGCCCCAATGATGATATTTGGTTGCTAGGTGTCAACATCTTTTTTGTTTTGT[C/G]ATCAGGTTGGTAAAAAGATTGAGCGAGCTGGAAAAACAATAAACTCTCCTCCAGGGTTGT	ACTTCGTCAGTAACGGACGCGCTCAATCTTTTTACCAACCTGATC	GAGTCGAGGTCATATCGTGCGCTCAATCTTTTTACCAACCTGATG	CAAAACAAAAAAGATGTTGACACTTCTGATCGCGGCGAGAGCTAAGTCTGCCTATAGTGAGTC	TTCTGATCGCGGCGAGAGCTAA	TOP
FVE_SNP5	FVE gene	AY830931	This study	LG6 [10]	8	0.467	0.5	AAATAAAATTTTCTGACTCTTAACCTGATGTTATTTATGTTCCTCATCTGATGTTGCTCT[T/C]AAGTTTTCTTTGTTTKATTCTCTATCTTTAACATATTCATATGTAAGTCTCCAAAATCTA	ACTTCGTCAGTAACGGACTGTTCCTCATCTGATGTTGCTCTT	GAGTCGAGGTCATATCGTTGTTCCTCATCTGATGTTGCTCTC	TTCTCTATCTTTAACATATTCATATGTGTACAGTCTCGCGGTGCCTAAGGTCTGCCTATAGTGAGTC	GTACAGTCTCGCGGTGCCTAAG	BOT
FVE_SNP6	FVE gene	AY830931	This study	LG6 [10]	8	0.636	1	CTCATGCTTGCAATACCAATTGATGAATTCCAATATAACTGATCTCTTCTAGATAACAAC[C/G]TAGTGGTTTTCTTGAATAGCATCAAATTGCTTTTATTTGACTGTTTAATAGCACTGTGTC	ACTTCGTCAGTAACGGACTTTGATGCTATTCAAGAAAACCACTAC	GAGTCGAGGTCATATCGTTTTGATGCTATTCAAGAAAACCACTAG	TTGTTATCTAGAAGAGATCAGTTATGAAATGCGGCCCCTAGACTCGTGTCTGCCTATAGTGAGTC	GAAATGCGGCCCCTAGACTCGT	TOP
Ga20oxal_SNP1	Gibberellin c20-oxidase	AF138704	This study	LG6 [11]	8	0.51	0.5	TTCCAACACATTAGGGGAAGATTTTCAACAATTTGGGTAAGCAAAAAATTTGATCTTTTT[A/C]TTTTTAYTTTTATCTAATARTCTAAAATTTCATCTCCTAAAAATAAATGAGTTGAATGTS	ACTTCGTCAGTAACGGACGTGGGTAAGCAAAAAATTTGATCTTTTTA	GAGTCGAGGTCATATCGTGTGGGTAAGCAAAAAATTTGATCTTTTTC	TCTAAAATTTCATCTCCTAAAAATGGTGTTCGGACGAATAGCTCCCGTCTGCCTATAGTGAGTC	GGTGTTCGGACGAATAGCTCCC	TOP
Ga2ox_SNP1	Gibberellin 2 beta-hydroxylase	AF101383	This study	LG6 [11]	8	0.987	1	TAGGGTTAATCATTACCCTGCTTGCCCTGAATTAGCTATCAATGGTGAGAATTTGATTGG[C/G]TTTGGAGAACACACTGACCCTCAAATTATTTCAATTTTGAGGTCAAATAATACTTCWGGC	ACTTCGTCAGTAACGGACGTGAGGGTCAGTGTGTTCTCCAAAC	GAGTCGAGGTCATATCGTGTGAGGGTCAGTGTGTTCTCCAAAG	CAATCAAATTCTCACCATTGATAGCGTTTATAGAGGTTGACCGGCGTCTGCCTATAGTGAGTC	GCGTTTATAGAGGTTGACCGGC	TOP
Ga2ox_SNP2	Gibberellin 2 beta-hydroxylase	AF101383	This study	LG6 [11]	8	0.874	1	TGGSTTTGGAGAACACACTGACCCTCAAATTATTTCAATTTTGAGGTCAAATAATACTTC[A/T]GGCTTTCAAATTTCTCTTAGAGATGGTAGCTGGATTTCAGTTCCTCCTGATCATAGCTCC	ACTTCGTCAGTAACGGACCCATCTCTAAGAGAAATTTGAAAGCCT	GAGTCGAGGTCATATCGTCCATCTCTAAGAGAAATTTGAAAGCCA	AAGTATTATTTGACCTCAAAATTGATCGTCTTTCGGAGGCAAGCATGGTCTGCCTATAGTGAGTC	TCGTCTTTCGGAGGCAAGCATG	BOT
GAL_SNP1	Putative galactinol synthase	AJ243815	This study		8	0.98	1	CTACGCTGTGATGGATTGTTTCTGTGAAAAAACATGGAGTCATACACCACAGTATAAGAT[T/C]GGGTACTGTCAGCAGTGTCCGGAGAAGGTGCAATGGCCGAAAGAAATGGGTGAACCTCCT	ACTTCGTCAGTAACGGACGCCGGACACTGCTGACAGTACCCA	GAGTCGAGGTCATATCGTGCCGGACACTGCTGACAGTACCCG	TCTTATACTGTGGTGTATGACTCCTGCGTTGCGACTACCGATACGTGTCTGCCTATAGTGAGTC	TGCGTTGCGACTACCGATACGT	TOP
GAL_SNP2	Putative galactinol synthase	AJ243815	This study		8	0.879	1	GTACTGTCAGCAGTGTCCGGAGAAGGTGCAATGGCCGAAAGAAATGGGTGAACCTCCTTC[A/C]CTTTACTTCAATGCTGGCATGTTTCTGTTTGAGCCAAGTGTTGAGACTTATGATGATCTT	ACTTCGTCAGTAACGGACGGAAAGAAATGGGTGAACCTCCTTCA	GAGTCGAGGTCATATCGTGGAAAGAAATGGGTGAACCTCCTTCC	TTTACTTCAATGCTGGCATGTCGTTGCTCGGTAAGGGGACTACGTCTGCCTATAGTGAGTC	CGTTGCTCGGTAAGGGGACTAC	TOP
gamma-aminobutyrate-transa_SNP1	Gamma-aminobutyrate-transaminase	CD858669/EU270541-85	[27]	Psat_EST_171 [27]	45	0.615	1	TGTAAAGTATTCCTAGTTCAACAGCTAGATGATATTAGGGTTATTAGTCTAGCAAATTCG[T/G]GCATCTGCTTTAACTAGTAACTCTAGTATTTGACTTAAGTATATATAACTAGGTGTRTTT	ACTTCGTCAGTAACGGACTTAGGGTTATTAGTCTAGCAAATTCGT	GAGTCGAGGTCATATCGTTTAGGGTTATTAGTCTAGCAAATTCGG	CATCTGCTTTAACTAGTAACTCTAGTGAGTCGAATATACCATCGTAACGCGTCTGCCTATAGTGAGTC	GAGTCGAATATACCATCGTAACGC	BOT
gbsts1_SNP1	Granule-bound starch synthase	X88789	This study	LG2 [11]	8	0.933	1	CGAAGCTCTTTCGACTTTATTGATGGGTATGATATGGTTATCCTTCTAAAAATCACATTA[T/C]AACATCGGTCTTGTGTTCCTACAATTTGATTATGTTTTTCGTTTGTTTCTTTTTCAGGTA	ACTTCGTCAGTAACGGACTTGTAGGAACACAAGACCGATGTTA	GAGTCGAGGTCATATCGTTTGTAGGAACACAAGACCGATGTTG	AATGTGATTTTTAGAAGGATAACCGTGAATAGGCTTGCTCGTGAGCGTCTGCCTATAGTGAGTC	GTGAATAGGCTTGCTCGTGAGC	TOP
gbsts2_SNP1	Granule-bound starch synthase	X88790	This study; [27]	LG6 [27,11]	8	0.573	0.5	TCGTGATTCATAACATAGCTCACCAGGTTCGTTCTGAATCTTCGTATATGTTGCCTTTGT[T/C]GTTATGCACRTATACRCACTGACACACGTTTACTCCTGCAGGGTCGGGGCCCGGTCGAGG	ACTTCGTCAGTAACGGACGTGAATCTTCGTATATGTTGCCTTTGTT	GAGTCGAGGTCATATCGTGTGAATCTTCGTATATGTTGCCTTTGTC	CACTGACACACGTTTACTCCTAGCTTCGTAGCAAGTGAGGACCGTCTGCCTATAGTGAGTC	AGCTTCGTAGCAAGTGAGGACC	BOT
gbsts2_SNP2	Granule-bound starch synthase	X88790	This study; [27]	LG6 [27,11]	8	0.904	1	AACTAGTCATGTTGGGAACCGGAAGAGCTGATTTAGAACAAATGCTCAAAGAATTCGAAG[C/G]CCAACACTGCGACAAAATCCGAAGTTGGGTTGGTTTTTCGGTTAAGATGGCTCATAGGAT	ACTTCGTCAGTAACGGACGCGGATTTTGTCGCAGTGTTGGG	GAGTCGAGGTCATATCGTGCGGATTTTGTCGCAGTGTTGGC	TTCGAATTCTTTGAGCATTTGGAAGGGTATCGCCTTGTATGTCGGTCTGCCTATAGTGAGTC	GAAGGGTATCGCCTTGTATGTCG	BOT
GCSP_SNP1	Glycine Dehydrogenase (GCSP)	AW127448/BV165183-4	[48]		2	0.614	1	ATATAGCAAAAAAAGTGAAGAAAGAACATTGATTAGTTTTTCTTATATTTATATCATCTC[A/T]TACTATAATGAAGGTGCCAACCGGTGGAATTCCTGCACCTGARAATCCTCAACCACTTGG	ACTTCGTCAGTAACGGACCCGGTTGGCACCTTCATTATAGTAA	GAGTCGAGGTCATATCGTCCGGTTGGCACCTTCATTATAGTAT	AAGAAAAACTAATCAATGTTCTTTCGCTTGACCTAACCGATCCGAACGTCTGCCTATAGTGAGTC	GCTTGACCTAACCGATCCGAAC	TOP
GCSP_SNP2	Glycine Dehydrogenase (GCSP)	AW127448/BV165183-4	[48]		2	0.955	1	TCTCAAGGACTCACTGACGCGTCAAAGATAGCCATTTTGAATGCAAACTACATGGCGAAA[A/C]GATTGGAGGTTTAAGCTTTGTCATAAATTACATTTTGTTTTATTTTCTTGTTAGTTTCAT	ACTTCGTCAGTAACGGACGTGAATGCAAACTACATGGCGAAAA	GAGTCGAGGTCATATCGTGTGAATGCAAACTACATGGCGAAAC	ATTGGAGGTTTAAGCTTTGTCACGCGGGGATTCTAAGACCGTTGTCTGCCTATAGTGAGTC	ACGCGGGGATTCTAAGACCGTT	TOP
Gibbi_SNP1	Gibberellin induced protein	CD859906	This study		5	0.964	1	AACGAAACTTATTACTACTTTATAAACTTAATTAACAATAATAACTGTCAATTGATGGAT[A/G]TGAATCAGGTGCAGGTAGTTTCTGCTCGGCGAAGTGCAGACAGAGGTGYTCGAAAGCTGG	ACTTCGTCAGTAACGGACGCAGAAACTACCTGCACCTGATTCAT	GAGTCGAGGTCATATCGTGCAGAAACTACCTGCACCTGATTCAC	TCCATCAATTGACAGTTATTATTGACCGCTCTGCATAATAGGGCTCGTCTGCCTATAGTGAGTC	ACCGCTCTGCATAATAGGGCTC	BOT
Gibbi_SNP3	Gibberellin induced protein	CD859906	This study		5	0.762	1	AATTGATGGATRTGAATCAGGTGCAGGTAGTTTCTGCTCGGCGAAGTGCAGACAGAGGTG[T/C]TCGAAAGCTGGGAGGAGAGACATGTGTTTGAATTTCTGTGGAATATGTTGCAGTAAGTGT	ACTTCGTCAGTAACGGACTGTCTCTCCTCCCAGCTTTCGAA	GAGTCGAGGTCATATCGTTGTCTCTCCTCCCAGCTTTCGAG	ACCTCTGTCTGCACTTCGGCAGCCGGTTGAGTATCCTAACGTCTGCCTATAGTGAGTC	GCAGCCGGTTGAGTATCCTAAC	TOP
GK15_SNP1	Unknown protein	AC144345_4	This study	mtmt_GEN_00304_03_1	3	0.517	0.5	CTGTGGGTTGGTGAATCTGGGCATGAGAATGAAAAGGTATAAATGTGGAAGATTTTACGG[T/C]CTAATATACAACACARTTTATAAATTTCATTATGGATTTTGTTTTCTAAAAATGTTTGTT	ACTTCGTCAGTAACGGACAAGGTATAAATGTGGAAGATTTTACGGT	GAGTCGAGGTCATATCGTAAGGTATAAATGTGGAAGATTTTACGGC	TTTATAAATTTCATTATGGATTTTGGCGATTCATAGACCCGTTTCCGGTCTGCCTATAGTGAGTC	GCGATTCATAGACCCGTTTCCG	BOT
GluSTrans_SNP1	Glutathione S-transferase	GH719728	This study		3	0.98	1	ATGATGGAAAACCCATATGTGAATCCATGCTCATTGTTGAATACATTGATGAGATATGGC[T/C]ACAGAATTCATTGCTTCCTGCTGATTCATATGACAGAGCTCAAGCACGGTTTTGGGTTAA	ACTTCGTCAGTAACGGACTCAGCAGGAAGCAATGAATTCTGTA	GAGTCGAGGTCATATCGTTCAGCAGGAAGCAATGAATTCTGTG	CCATATCTCATCAATGTATTCAACAGGGTTCTATGTTTGGACGCCATGGTCTGCCTATAGTGAGTC	AGGGTTCTATGTTTGGACGCCATG	TOP
GNS2_SNP1	Beta-1,3 glucanase (gns2)	AJ251646	This study	LG5 [11]	6	0.928	1	AAGTGTATGTAAGAAAAAGAAAGTGATGAAAATGAGATGTAATGAATGTGTTGGATTGGA[A/C]GTAGGTAAATTTACACGTTGGGTAAAAATTAAGATTTGAGAAATAAATAAATAAAATAAA	ACTTCGTCAGTAACGGACGATGTAATGAATGTGTTGGATTGGAA	GAGTCGAGGTCATATCGTGATGTAATGAATGTGTTGGATTGGAC	TAGGTAAATTTACACGTTGGGTACACTGGTTGCCAATTCGTATCGCGTCTGCCTATAGTGAGTC	CACTGGTTGCCAATTCGTATCGC	TOP
GNS2_SNP2	Beta-1,3 glucanase (gns2)	AJ251646	This study	LG5 [11]	6	0.618	1	AGAAATAAATAAATAAAATAAATTATATTAATTAAAAAAATTCTATATGTTTGTAAAAAA[A/T]TTGAATTAGGAATTATGAAATATTTGGATGAATTTTGTTTTTTTTTACAATTTTTCAGGT	ACTTCGTCAGTAACGGACTCCAAATATTTCATAATTCCTAATTCAAT	GAGTCGAGGTCATATCGTTCCAAATATTTCATAATTCCTAATTCAAA	TTTTTACAAACATATAGAATTTTTTTTGCTGGTGCCACTACGGAAACCGTCTGCCTATAGTGAGTC	TGCTGGTGCCACTACGGAAACC	BOT
Gpt_SNP1	Glucose-6-phosphate/phosphate-translocator precursor (GPT)	AF020814	This study	LG3 [11]	8	0.955	1	AAAATATTGACCGTTTTCACTAGTGTGTGTCGGGTCGGTGGTGTCTGATAGACCTTTTCT[A/C]AAAGTTCTTACAAGTGTCGGTGTTGGTGTCTGACATACCTTTTCTCAGAGGTGTTGGTGC	ACTTCGTCAGTAACGGACGCGGTGGTGTCTGATAGACCTTTTCTA	GAGTCGAGGTCATATCGTGCGGTGGTGTCTGATAGACCTTTTCTC	AAGTTCTTACAAGTGTCGGTGTCGGTGATGACCCAATACGCATAGGTCTGCCTATAGTGAGTC	CGGTGATGACCCAATACGCATAG	TOP
Gpt_SNP2	Glucose-6-phosphate/phosphate-translocator precursor (GPT)	AF020814	This study	LG3 [11]	8	0.529	0.5	TGGATGATAACTATGTTGGTTGAGTTCAGAAAAAACAAAATAGTGAAGATTTTGCTCACT[T/C]CATTCAATTTTTMTACTACATATGCATATTGAATTGATGTTGTCGAACGCGGCTATAGCG	ACTTCGTCAGTAACGGACAAACAAAATAGTGAAGATTTTGCTCACTT	GAGTCGAGGTCATATCGTAAACAAAATAGTGAAGATTTTGCTCACTC	ACTACATATGCATATTGAATTGATGATTCTAAGGACTCAAATCGCGGTTGTCTGCCTATAGTGAGTC	ATTCTAAGGACTCAAATCGCGGTT	BOT
gpt2_SNP1	Chloroplast glucose-6-phosphate/phosphate translocator	EF488073	This study		2	0.811	1	GAATATATTYTCAAAGAAGGGAATGAAAGGAATGTCTGTTAGTGGAATGAACTACTACGC[T/C]TGCCTCTCTATATTATCTCTATTGCTTCTCACCCCTTTTGCTATTGCTGTCGAAGGYCCA	ACTTCGTCAGTAACGGACTGTCTGTTAGTGGAATGAACTACTACGCT	GAGTCGAGGTCATATCGTTGTCTGTTAGTGGAATGAACTACTACGCC	GCCTCTCTATATTATCTCTATTGCTTAACATTCCGACGGCCACATCAGGTCTGCCTATAGTGAGTC	TAACATTCCGACGGCCACATCAG	BOT
gpt2_SNP2	Chloroplast glucose-6-phosphate/phosphate translocator	EF488073	This study		2	0.903	1	CTTCTACCACTTGTACAATCAAGTATCTTATATGTCTCTTGATCAGATTTCTCCATTAAC[A/G]TTTAGCATAGGGAACACAATGAAGAGAATCTCGGTTATCGTCTCTTCCATCCTTATCTTC	ACTTCGTCAGTAACGGACGTCTCTTCATTGTGTTCCCTATGCTAAAT	GAGTCGAGGTCATATCGTGTCTCTTCATTGTGTTCCCTATGCTAAAC	TTAATGGAGAAATCTGATCAAGAGCATAGAAACGTGGGGATCTCCGTCTGCCTATAGTGAGTC	GCATAGAAACGTGGGGATCTCC	BOT
GTPaseactiv_SNP1	GTPase activating protein-like	CD860380/EU270447-92	[27]	Psat_EST_163/LG4 [27]	46	0.94	1	AAGATCCCGCCACATACAAAGTCTAGGAAAAGGTTGGACATATCATGGCTGTAGGAAGTT[T/C]TATTTTTATTTGCGAGTAATTTCATGACTCAACTTGTCACCTCCTWAGCACGTTGCAACA	ACTTCGTCAGTAACGGACGTGGACATATCATGGCTGTAGGAAGTTT	GAGTCGAGGTCATATCGTGTGGACATATCATGGCTGTAGGAAGTTC	ATTTTTATTTGCGAGTAATTTCAATCAGTCGTGCGATGTTCCAAGCGTCTGCCTATAGTGAGTC	ATCAGTCGTGCGATGTTCCAAGC	BOT
GTPaseactiv_SNP2	GTPase activating protein-like	CD860380/EU270447-92	[27]	Psat_EST_163/LG4 [27]	46	0.9	1	GGAAGGATAGTGCTGGTCTCTCAAATARGGTGGTTAGTGGTTAGAGAGCAATTTTAACA[T/C]GTGGTCTCTTTTCTGTTTCACATTGATACTTTATCTGTATAAGTGTCCGCAATTGTGTTT	ACTTCGTCAGTAACGGACTCAATGTGAAACAGAAAAGAGACCACA	GAGTCGAGGTCATATCGTTCAATGTGAAACAGAAAAGAGACCACG	GTTAAAATTGCTCTCTAACCACTAAGGACCCTCATTGCGTTTGTAGAGGTCTGCCTATAGTGAGTC	GGACCCTCATTGCGTTTGTAGAG	TOP
HATPS_SNP2	P-Type H+-ATPase (HATPS)	AW126388/BV165212-3	[48]	LG4 [22]	2	0.972	1	GACTGCCTTCACCACCAAGAAAGACTACGGAAAAGAGGARAGGGAAGCTCAATGGGCACA[T/C]GCTCAGAGGACTCTACATGGACTTCAACCACCAGAGAGTTCTGGTATTTTCAACGAGAAG	ACTTCGTCAGTAACGGACAGGGAAGCTCAATGGGCACAT	GAGTCGAGGTCATATCGTAGGGAAGCTCAATGGGCACAC	CTCAGAGGACTCTACATGGACTTAGTCGAAGCGTCCTGTTAGGGAGTCTGCCTATAGTGAGTC	AGTCGAAGCGTCCTGTTAGGGA	BOT
Hlhrep_SNP1	Basic helix-loop-helix transcription factor	GH720889	This study		3	0.596	0.5	AACAGTCGCCGGAGAAGAAGCGCCGCCTCACTTCAGAGCAGGTTGGTTGGTTTGCCTGAA[T/G]TAATTTGTATTGGTATTCGTMTTTTCATTATGTTGAAGCTCTAACAATGACAGAATTATG	ACTTCGTCAGTAACGGACGAGGTTGGTTGGTTTGCCTGAAT	GAGTCGAGGTCATATCGTGAGGTTGGTTGGTTTGCCTGAAG	TTTTCATTATGTTGAAGCTCTAACTTACACGGGGCTAGTCAATCCTGGTCTGCCTATAGTGAGTC	TTACACGGGGCTAGTCAATCCTG	BOT
Hlhrep_SNP3	Basic helix-loop-helix transcription factor	GH720889	This study		3	0.617	1	GATCAAAAANTTTCAGGAGGAGCGAGTTCAACTTATTGAATATATAATAATATATTTTAC[T/G]AGTCTTTCTCGCTTCTACCGAAAGATTTTGGTCACCGAAAAAGAATGGAACTCGTAGRTA	ACTTCGTCAGTAACGGACTCTTTCGGTAGAAGCGAGAAAGACTA	GAGTCGAGGTCATATCGTTCTTTCGGTAGAAGCGAGAAAGACTC	ATATATTCAATAAGTTGAACTCGCTTCACTCAAGGCCGTTAGCTGTGGTCTGCCTATAGTGAGTC	TCACTCAAGGCCGTTAGCTGTG	TOP
Hlhrep_SNP4	Basic helix-loop-helix transcription factor	GH720889	This study		3	0.782	1	ATGATTCCATTGTTAAGGAGAATGAGAAACTCAAATCTGAGGTACTTATATTCATGTCGA[T/G]TTTAATTTTTATACACCGTCAGAGACATCATATGTGTGACTTTAGAAGTAGTTATGATTA	ACTTCGTCAGTAACGGACGCAAATCTGAGGTACTTATATTCATGTCGAT	GAGTCGAGGTCATATCGTGCAAATCTGAGGTACTTATATTCATGTCGAG	TTAATTTTTATACACCGTCAGAGACGCGGCATAGTGCAATTCCGAGGTCTGCCTATAGTGAGTC	CGCGGCATAGTGCAATTCCGAG	BOT
Hlhrep_SNP5	Basic helix-loop-helix transcription factor	GH720889	This study		3	0.886	1	GTCTGTCAAAAGTTGTGGGTTTGAGTTTCTGAATGGGATAGAAATTAGAATTAGTGGCTT[T/C]ACAATCAGAAGTCCATCATAAGAAGCAAATTTCCACTTACCATAGAAGGTGATTGGGAGC	ACTTCGTCAGTAACGGACGTGCTTCTTATGATGGACTTCTGATTGTA	GAGTCGAGGTCATATCGTGTGCTTCTTATGATGGACTTCTGATTGTG	AGCCACTAATTCTAATTTCTATCCTACTCCGAGTGTTGGATGGACCGTCTGCCTATAGTGAGTC	TACTCCGAGTGTTGGATGGACC	TOP
Hlhrep_SNP6	Basic helix-loop-helix transcription factor	GH720889	This study		3	0.715	1	TAAAGGCCTTTTCAAAGTAACTATGCGAATATACTTTTTTTAGATTACTCAAAATATGCT[T/C]AAGACTTCATTTTGTGATAAAGACTGATGAATTTTTTAAAAGAATGTATGAAAGGTGGAC	ACTTCGTCAGTAACGGACGCATCAGTCTTTATCACAAAATGAAGTCTTA	GAGTCGAGGTCATATCGTGCATCAGTCTTTATCACAAAATGAAGTCTTG	GCATATTTTGAGTAATCTAAAAAAAAGCCATCTGATTGCGGGCTCAAGTCTGCCTATAGTGAGTC	AGCCATCTGATTGCGGGCTCAA	TOP
HO1_SNP1	putative heme oxygenase 1 precursor (HO1)	AF276229/EU270088-129	[27]	Pis_Gen_12 [27]	42	0.517	0.5	TTTTGCTACTTTTAGRTAGATATGTAAAGTTTCCTGGGGTACATCATTCTAACAACACTA[T/G]AGATCTTCTTTATATTAGTATGAAGTAAGATTCAGTATATATACATTAATGSTTTCAGTC	ACTTCGTCAGTAACGGACGCCTGGGGTACATCATTCTAACAACACTAT	GAGTCGAGGTCATATCGTGCCTGGGGTACATCATTCTAACAACACTAG	GATCTTCTTTATATTAGTATGAAGTAAAACATTCCTACCGTTGCCCGTAGGTCTGCCTATAGTGAGTC	AACATTCCTACCGTTGCCCGTAG	BOT
HRIP_SNP1	HR lesion-inducing like protein (HRIP)	AW126332/BV165222-3	[48]	LG2 [22]	2	0.783	1	TTTTCTTCCTCTATTATGTTATGGAATTTTCTGAATGGAACTCAATTTTCACTTGTAGTT[T/G]TCTTTCTGATTGAAATGTTTATACAGGTCCGTCAAGTTGTTGCCACGATCATATTTCTAA	ACTTCGTCAGTAACGGACGTGAATGGAACTCAATTTTCACTTGTAGTTT	GAGTCGAGGTCATATCGTGTGAATGGAACTCAATTTTCACTTGTAGTTG	CTTTCTGATTGAAATGTTTATACAGCCAGGGCTGAATGGTTCTCGATGTCTGCCTATAGTGAGTC	CCAGGGCTGAATGGTTCTCGAT	BOT
Hsp70_SNP1	Heat shock protein Hsp70	CD860439	This study		3	0.957	1	GGTGCAGGATCTTCTCCTTCTTGATGTTACCCCTCTCTCTCTTGGTTTGGAGACTGCTGG[A/G]GGTGTGATGACTGTTCTGATCCAAAGGAATACYACCATTCCAACAAAGAAAGAACAGGTT	ACTTCGTCAGTAACGGACGTCTCTTGGTTTGGAGACTGCTGGA	GAGTCGAGGTCATATCGTGTCTCTTGGTTTGGAGACTGCTGGG	GTGTGATGACTGTTCTGATCCGTCTCCAACCTGATACGGTGTGGTCTGCCTATAGTGAGTC	GTCTCCAACCTGATACGGTGTG	TOP
Hsp70_SNP2	Heat shock protein Hsp70	CD860439	This study		3	0.898	1	GATTGCAGGCAAACTTGATTCTGAAGACAAGAAGAAGATTGAGGACACCATTGAGCAGGC[A/T]ATCCAGTGGTTAGACAGCAACCAACTTGCAGAGGCAGATGAGTTTGAGGACAAAATGAAG	ACTTCGTCAGTAACGGACGTGAGGACACCATTGAGCAGGCT	GAGTCGAGGTCATATCGTGTGAGGACACCATTGAGCAGGCA	TCCAGTGGTTAGACAGCAACCAGTGCCGTTAGACCTACCGAAGTCTGCCTATAGTGAGTC	CAGTGCCGTTAGACCTACCGAA	BOT
Htrans_SNP1	Hexose transporter (hext)	Z93775	This study	LG7 [11]	8	0.969	1	ATGATTGAACGTGGCAATCGYGATGGTGCCAAGGCTCAACTAAGGAGAATTCG[T/C]GAAGAGTTTAATGATCTTGTGGCTGCTAGTGAAACGTCGATGCAGGTTGARAATCCTTGG	ACTTCGTCAGTAACGGACCCAAGGCTCAACTAAGGAGAATTCGT	GAGTCGAGGTCATATCGTCCAAGGCTCAACTAAGGAGAATTCGC	AAGAGTTTAATGATCTTGTGGCTATCGGAGATGGGCCTGTCAAGCGTCTGCCTATAGTGAGTC	ATCGGAGATGGGCCTGTCAAGC	BOT
Htrans_SNP2	Hexose transporter (hext)	Z93775	This study	LG7 [11]	8	0.904	1	TTGGAGGAATTTGTTGCAGAGGAAATATAGACCTCAGCTTAGTATGGCTGTGTTGATTCC[A/G]TTTTTCCAACAGTTTACTGGGATTAATGTTATTATGTTTTACGCGCCGGTGTTGTTTAGC	ACTTCGTCAGTAACGGACGCAGCTTAGTATGGCTGTGTTGATTCCA	GAGTCGAGGTCATATCGTGCAGCTTAGTATGGCTGTGTTGATTCCG	TTTTCCAACAGTTTACTGGGATGCTACAAGTTGAAACTGTCGGAGTGTCTGCCTATAGTGAGTC	GCTACAAGTTGAAACTGTCGGAGT	TOP
Htrans_SNP3	Hexose transporter (hext)	Z93775	This study	LG7 [11]	8	0.64	1	TAATGTTATTATGTTTTACGCGCCGGTGTTGTTTAGCTCAATTGGGTTTAAGGATGATGC[A/T]TCGCTYATGTCMGCTGTTATCACCGGTGTTGTTAACGTTGTTGCTACTTGTGTMTCGATT	ACTTCGTCAGTAACGGACGCTCAATTGGGTTTAAGGATGATGCT	GAGTCGAGGTCATATCGTGCTCAATTGGGTTTAAGGATGATGCA	CTGTTATCACCGGTGTTGTTAAACCGACGCATTCCAGTGGTAGGTCTGCCTATAGTGAGTC	AACCGACGCATTCCAGTGGTAG	BOT
Kao2_SNP2	Ent-kaurenoic acid oxidase (KAO2)	AF537322	This study	LG6 [11]	5	0.751	1	GGCTATATTTCAATCAATTGTGGACAAGAGAAGAAAYGAMAGGAGAGGAAAAGAACCAGC[A/C]CCTGGCAAAAAAGCTAAAGATATGATGGATTCTTTGATAGATGCTGTGGATGAAAATGGA	ACTTCGTCAGTAACGGACTCATATCTTTAGCTTTTTTGCCAGGT	GAGTCGAGGTCATATCGTTCATATCTTTAGCTTTTTTGCCAGGG	CTGGTTCTTTTCCTCTCCTATTGACCATCATGGGAGCGTTGATGTCTGCCTATAGTGAGTC	ATTGACCATCATGGGAGCGTTGAT	BOT
kdsa_SNP1	Kdo-8-phosphate synthase(kdsA)	AJ400899/EU270270-308	[27]	Pis_Gen_27/LG5 [27]	39	0.876	1	TTATAATTTGAAAAATATAAAAGTGATTCTATGCAATCAAATGTGTCTGACACTAAACAC[A/G]CCTTCAATTTGAAGTGTAAGTGCTACATGSTCSAGGATTGATGGTGATCATATGGAAATT	ACTTCGTCAGTAACGGACGGCAATCAAATGTGTCTGACACTAAACACA	GAGTCGAGGTCATATCGTGGCAATCAAATGTGTCTGACACTAAACACG	CTTCAATTTGAAGTGTAAGTGCTTGCAAACTCGCGGAAGAGGTTACGTCTGCCTATAGTGAGTC	TGCAAACTCGCGGAAGAGGTTAC	TOP
kdsa_SNP3	Kdo-8-phosphate synthase(kdsA)	AJ400899/EU270270-308	[27]	Pis_Gen_27/LG5 [27]	39	0.576	0.5	GTCATAGTAATGTAGGCATGTAGAGTTGTCAAACATCTATTTGTTGTTTATTGATTTCAC[A/T]ATGAAATTTTAGAAATATGTTTAAATTTAATCAACATTGAGTAAATGTTTCACAACTCAT	ACTTCGTCAGTAACGGACAACATCTATTTGTTGTTTATTGATTTCACT	GAGTCGAGGTCATATCGTAACATCTATTTGTTGTTTATTGATTTCACA	TGAAATTTTAGAAATATGTTTAAATTTAAGCCGAGTATTGGGGTAGTCCGTCTGCCTATAGTGAGTC	AAGCCGAGTATTGGGGTAGTCC	BOT
Lb5-10_SNP1	Leghemoglobin (PsLb5-10)	AB010831	This study		3	0.97	1	GAAAACATGTTTGGTTNGTTTTGATAAAAGTATACTCGAGAAAGCACCTGCAGCTAAGGG[T/C]TTATTCTCTTTTCTTAAAGACACAGCTGGAGTAGAGGATAGTCCTAAACTTCAAGCCCAT	ACTTCGTCAGTAACGGACAGAAAGCACCTGCAGCTAAGGGT	GAGTCGAGGTCATATCGTAGAAAGCACCTGCAGCTAAGGGC	TATTCTCTTTTCTTAAAGACACAGCAACGTGGATGTCTGCCCCTATCGTCTGCCTATAGTGAGTC	AACGTGGATGTCTGCCCCTATC	BOT
leukotr_SNP1	Putative leukotriene-A4 hydrolase	EU270677-722/CD861286	[27]	Psat_EST_176/LG2 [27]	46	0.498	0.5	GCATACATGTTTTATTTGCTGTTCTTGTTTTGGKTTGAGGAACACATGTATATTTTGTCA[T/C]TTTGGAGTTAARCTTCTAATTTATTTATTAGTGGATTTTCTTGCGAAATTGTACAGGTYG	ACTTCGTCAGTAACGGACTTGAGGAACACATGTATATTTTGTCAT	GAGTCGAGGTCATATCGTTTGAGGAACACATGTATATTTTGTCAC	TTTATTTATTAGTGGATTTTCTTGCGACATGAGTGCATTGCTCCGCTGTCTGCCTATAGTGAGTC	GACATGAGTGCATTGCTCCGCT	BOT
leukotr_SNP2	Putative leukotriene-A4 hydrolase	EU270677-722/CD861286	[27]	Psat_EST_176/LG2 [27]	46	0.909	1	AYTTTGGAGTTAARCTTCTAATTTATTTATTAGTGGATTTTCTTGCGAAATTGTACAGGT[T/C]GGGAGACCTGCATTTGATGAGTTCCTGAAGAAATATATTGCCACTTTCAAGTTTAAATCG	ACTTCGTCAGTAACGGACAACTCATCAAATGCAGGTCTCCCA	GAGTCGAGGTCATATCGTAACTCATCAAATGCAGGTCTCCCG	CCTGTACAATTTCGCAAGAAATCTGCAATCCACGATGGACATCCGTCTGCCTATAGTGAGTC	TCTGCAATCCACGATGGACATCC	TOP
Lhcb3_SNP2	Chlorophyll a/b-binding protein (Lhcb3*1)	X69215/EU269905-51	[27]	Pis_Gen_7/LG3 [27]	47	0.892	1	TCCTTCATACTTGACTGGAGAATTCCCTGGTGATTATGGATGGGACACTGCTGGTTTATC[A/T]GCTGATCCAGAAGCATTTGCCAAGAACCGGGCTCTTGAGGTTGGTTCATTGGTTACTTTT	ACTTCGTCAGTAACGGACGGGCAAATGCTTCTGGATCAGCT	GAGTCGAGGTCATATCGTGGGCAAATGCTTCTGGATCAGCA	ATAAACCAGCAGTGTCCCATGTTCGCAGAAAGACCGACTCCTGTCTGCCTATAGTGAGTC	GTTCGCAGAAAGACCGACTCCT	BOT
MitPhos_SNP1	Mitochondrial phosphate transporter	GH719944	This study		3	0.857	1	CAATAAATAATATTCATTAGTTCTACAGGTCTTATTATCAGGTATCATGCCATTTGGTTC[A/G]ATCATAACTTATCTTAAATTCAAAAGATATAATGACTTAAAAGAAACAAGTTACAAACTT	ACTTCGTCAGTAACGGACTCAGGTATCATGCCATTTGGTTCA	GAGTCGAGGTCATATCGTTCAGGTATCATGCCATTTGGTTCG	TCATAACTTATCTTAAATTCAAAAGATGCGTAGGGACTATCAGGGAACGTCTGCCTATAGTGAGTC	TGCGTAGGGACTATCAGGGAAC	TOP
MitPhos_SNP2	Mitochondrial phosphate transporter	GH719944	This study		3	0.493	0.5	TAGTTATTTAATGTAGATATTAAATGTAATACTATTTATTGACTTTATAATGATAATTGA[T/C]TATCTTAGTTAATCATGACCTTTCTCTCACTGTTATGTAACAAGGAATGGTTAGGATCGA	ACTTCGTCAGTAACGGACTGAGAGAAAGGTCATGATTAACTAAGATAA	GAGTCGAGGTCATATCGTTGAGAGAAAGGTCATGATTAACTAAGATAG	CAATTATCATTATAAAGTCAATAAATGACCGAATGACCAGCGGCTTTGGTCTGCCTATAGTGAGTC	GACCGAATGACCAGCGGCTTTG	TOP
MSU515_SNP2	Glyceraldehyde-3-phosphate dehydrogenase subunit B (MSU515)	X51188/BV165375-6	[48]	LG3 [22]	2	0.982	1	AAGAGWTGTGTTTACGCAGAGGCTTTTGGATGCTTCACATAGGGACTTGAGAAGAGCTAG[A/G]GCTGCAGCACTGAACATTGTTCCCACCAGCACAGGAGCAGCCAAGGCTGTATCTCTAGTG	ACTTCGTCAGTAACGGACGGAACAATGTTCAGTGCTGCAGCT	GAGTCGAGGTCATATCGTGGAACAATGTTCAGTGCTGCAGCC	TAGCTCTTCTCAAGTCCCTATGTGCAATACTTCACCGGGCGTGATGTCTGCCTATAGTGAGTC	GCAATACTTCACCGGGCGTGAT	BOT
MSU515_SNP3	Glyceraldehyde-3-phosphate dehydrogenase subunit B (MSU515)	X51188/BV165375-6	[48]	LG3 [22]	2	0.933	1	GCTGCAGCACTGAACATTGTTCCCACCAGCACAGGAGCAGCCAAGGCTGTATCTCTAGTG[T/C]TGCCACAGCTCAAGGGAAAGCTCAACGGAATCGCCCTCCGTGTGCCTACGCCTAATGTTT	ACTTCGTCAGTAACGGACCTTTCCCTTGAGCTGTGGCAA	GAGTCGAGGTCATATCGTCTTTCCCTTGAGCTGTGGCAG	ACTAGAGATACAGCCTTGGCTCCGATGTATTACGCCGAGAAGCGTCTGCCTATAGTGAGTC	CCGATGTATTACGCCGAGAAGC	TOP
MSU83_SNP1	Rieske iron-sulfur protein Tic55 (MUS83)	AW584613/BV165400-1	[48]	LG3 [22]	2	0.882	1	ACAGGGCAAGGGAAATCCATGTTGATAGTGAGGTTTGGAGCAACAAAAAGATCTCCATTA[A/G]TAAAACTGTTTCCGGAATGGTACTTCCATCAGAATGCAAGCAAGGTTTTTGAACAAGACA	ACTTCGTCAGTAACGGACGGGAAGTACCATTCCGGAAACAGTTTTAT	GAGTCGAGGTCATATCGTGGGAAGTACCATTCCGGAAACAGTTTTAC	AATGGAGATCTTTTTGTTGCTCATGGTCACCACGCTTTGCACGAGTCTGCCTATAGTGAGTC	ATGGTCACCACGCTTTGCACGA	BOT
MSU83_SNP2	Rieske iron-sulfur protein Tic55 (MUS83)	AW584613/BV165400-1	[48]	LG3 [22]	2	0.816	1	TTTTGAACAAGACATGGGATTCTTATCATCCCAAAATGAAATTCTTTTGAAAGAGAAGGT[T/C]CCAACAAAGGAACTATACCTGAATTTAAAATCATCAGACACATGGGTTGCCGAGTACCGA	ACTTCGTCAGTAACGGACGAAATTCAGGTATAGTTCCTTTGTTGGA	GAGTCGAGGTCATATCGTGAAATTCAGGTATAGTTCCTTTGTTGGG	CCTTCTCTTTCAAAAGAATTTCAACTACGGCTGGCCTAAACAGGTGTCTGCCTATAGTGAGTC	ACTACGGCTGGCCTAAACAGGT	TOP
MTU04_SNP1	cobW like gene	AA660721/BV165408-10	[48]	LG1 [22]	3	0.924	1	AACAAATGAAACTGTTTTGTGCATCTTTGGGTTGGAGATGAATTGGGCTGAATCACAGTA[T/G]GCCACCTTTATTTTAGCAAAATATACACTTTGGAGCTTCCATAAAATCANNTGATACTKC	ACTTCGTCAGTAACGGACGATGAATTGGGCTGAATCACAGTAT	GAGTCGAGGTCATATCGTGATGAATTGGGCTGAATCACAGTAG	CCACCTTTATTTTAGCAAAATATATCCTAGAGGATTAGTCGAGCGCGTCTGCCTATAGTGAGTC	TCCTAGAGGATTAGTCGAGCGC	BOT
Myb1_SNP1	Myb transcription factor	CD860209	This study		3	0.477	0.5	CTTTCGCTCCGTCTATTAAACAAGAACAATATCATAATCATTATCATAATCATAGTCATA[A/G]TCATCATCAAGAGATGATGATTAAAGGGTCGGTGTTAGAGCGGTGTCCSGATTTGAATCT	ACTTCGTCAGTAACGGACCCCTTTAATCATCATCTCTTGATGATGAT	GAGTCGAGGTCATATCGTCCCTTTAATCATCATCTCTTGATGATGAC	ATGACTATGATTATGATAATGATTATGATGTCGTACTTTTGCCGTACCCAGGTCTGCCTATAGTGAGTC	ATGTCGTACTTTTGCCGTACCCAG	BOT
N3like_SNP3	N3-like protein	PSS15O09 (IPK Crop EST database)	This study	LG7 [11]	5	0.604	1	CCCCCCAATAATTTAATTAGAAAACTTTACATATAGGAAAAGCTAAGTTATAAATTAATT[T/G]ATTCTTTTCTTCTTTTGGATAAACAAAAGTATTTTATTTAATTATTTTTATTACTTTTAT	ACTTCGTCAGTAACGGACGTTTTGTTTATCCAAAAGAAGAAAAGAATA	GAGTCGAGGTCATATCGTGTTTTGTTTATCCAAAAGAAGAAAAGAATC	ATTAATTTATAACTTAGCTTTTCCTAAGTTTCGCAGGTTCACAAACATCGTCTGCCTATAGTGAGTC	AAGTTTCGCAGGTTCACAAACATC	TOP
NAM_SNP1	No Apical Meristem protein	CD860228	This study		3	0.688	1	ATGTGAATGGTTATACTAACTTTCCGCAGGTTTGTGATCTGCCTGAAGTTTATTCATTCT[A/T]ATTAATTTAAGCATGCCTTTATTTCTTTTTGATTGTTGGAAGTAGAGGCAGGAACCTAAA	ACTTCGTCAGTAACGGACAAAAGAAATAAAGGCATGCTTAAATTAATA	GAGTCGAGGTCATATCGTAAAAGAAATAAAGGCATGCTTAAATTAATT	GAATGAATAAACTTCAGGCAGAGAACGGGTCGCTATGTCGTTGGTCTGCCTATAGTGAGTC	AGAACGGGTCGCTATGTCGTTG	TOP
NAM_SNP2	No Apical Meristem protein	CD860228	This study		3	0.731	1	AATTGATATCCATTTGTCAAAAAAGTTTGCGGCTGTTTAAGGTTTTGGTGGTTGTAGTTT[A/C]ATTTTTTTAGTTAATTAAAAAACGCAAAACTTTGCACTCCTAGTTATTGATAGAGAAAAC	ACTTCGTCAGTAACGGACGTGTTTAAGGTTTTGGTGGTTGTAGTTTA	GAGTCGAGGTCATATCGTGTGTTTAAGGTTTTGGTGGTTGTAGTTTC	TTTTTTTAGTTAATTAAAAAACGCAAGCTACCAATCTCGGTTGTGTGTGGTCTGCCTATAGTGAGTC	AGCTACCAATCTCGGTTGTGTGTG	TOP
nin_SNP2	Nodule inception protein (nin)	AJ493066	[49]; This study	sym35/LG1 [49,11]	2	0.756	1	GCCTTCTTCTGCTTCCGATGCTGCTACTACTGCATCACTGTCACAAGTTGATGCAGCTTC[A/G]GGYTGTTCAACTAAAGACACAACTTCATCATCTTGTTCATGGATTGCACATATGATGGAA	ACTTCGTCAGTAACGGACGCACTGTCACAAGTTGATGCAGCTTCA	GAGTCGAGGTCATATCGTGCACTGTCACAAGTTGATGCAGCTTCG	TGTTCAACTAAAGACACAACTTCAAGCACCTCCACGTAGTATGGCCGTCTGCCTATAGTGAGTC	AGCACCTCCACGTAGTATGGCC	TOP
nin_SNP3	Nodule inception protein (nin)	AJ493066	[49]; This study	sym35/LG1 [49,11]	2	0.765	1	AGAGGCCGGTGAAGAATCCGGAGGCGGAGGAACCGGCGGTGGACGCAGGTCATCATCTTC[T/G]TCAAGCGGACGAAAGTCAGGCGACAAGCGACGGACCAAGGCGGAGAAGACCATAAGCTTG	ACTTCGTCAGTAACGGACCCTGACTTTCGTCCGCTTGAA	GAGTCGAGGTCATATCGTCCTGACTTTCGTCCGCTTGAC	AAGATGATGACCTGCGTCCCGTGTAGAAACGAACCTGGTGCGTCTGCCTATAGTGAGTC	CGTGTAGAAACGAACCTGGTGC	TOP
NIP_SNP1	14-3-3-like protein	U15036	This study	LG3 [11]	8	0.922	1	GGTTTCCGCTAACGCCGATAGCGAAGAACTCACCGTGGAGGAGAGGAATCTTCTCTCCGT[C/G]GCTTACAAAAACGTGATCGGAGCTAGACGTGCCTCGTGGCGTATCATTTCGTCGATCGAG	ACTTCGTCAGTAACGGACGGGAGGAGAGGAATCTTCTCTCCGTC	GAGTCGAGGTCATATCGTGGGAGGAGAGGAATCTTCTCTCCGTG	CTTACAAAAACGTGATCGGAGCGTTGAGCCTCTACTACCGACAGTCTGCCTATAGTGAGTC	CGTTGAGCCTCTACTACCGACA	TOP
NIP_SNP3	14-3-3-like protein	U15036	This study	LG3 [11]	8	0.752	1	CAGAGGCTGAAYGCTACTACTGTATTGTTTTCTACTATTTCCTTTAACTTTATTTGAATA[A/T]TTTTTTGGATAGAATATGAAGTTTGGGCTCTGTGTGGTGGGAATCTTTTACTCTTGTTGT	ACTTCGTCAGTAACGGACGCCCAAACTTCATATTCTATCCAAAAAAA	GAGTCGAGGTCATATCGTGCCCAAACTTCATATTCTATCCAAAAAAT	ATTCAAATAAAGTTAAAGGAAATAGTTGTTCCTGTGGGCGATTAACTACCGTCTGCCTATAGTGAGTC	TGTTCCTGTGGGCGATTAACTACC	TOP
non-phosphorylating-GAPDH_SNP1	Non-phosphorylating glyceraldehyde-3-phosphate dehydrogenase (gapN)	U34988/EU269859-904	[27]	Pis_Gen_5/LG4 [27]	46	0.601	1	TTTTTRCGCGTCGACTACATAAAAGTTTGATGCCATGCCACTAATGTTCTTGAACTTTTT[T/C]TAATAATNTTTTTCCATGAAAAGTGGTCAGAGGTGTACTGCTGTGAAGGTTGTTCTGGTA	ACTTCGTCAGTAACGGACGCATGCCACTAATGTTCTTGAACTTTTTT	GAGTCGAGGTCATATCGTGCATGCCACTAATGTTCTTGAACTTTTTC	TTTTCCATGAAAAGTGGTCAGACCATGCGTAGGTATCGGGCTAGTCTGCCTATAGTGAGTC	ACCATGCGTAGGTATCGGGCTA	BOT
non-phosphorylating-GAPDH_SNP2	Non-phosphorylating glyceraldehyde-3-phosphate dehydrogenase (gapN)	U34988/EU269859-904	[27]	Pis_Gen_5/LG4 [27]	46	0.902	1	CATGAAAAGTGGTCAGAGGTGTACTGCTGTGAAGGTTGTTCTGGTAATGGAATCAGTAGC[T/G]GATGCTTTAGTCGAGAAAGTGAAGGTTAAGGTAGCGAAACTAAGTGTTGGMCCGCCCGAG	ACTTCGTCAGTAACGGACGGTTGTTCTGGTAATGGAATCAGTAGCT	GAGTCGAGGTCATATCGTGGTTGTTCTGGTAATGGAATCAGTAGCG	ATGCTTTAGTCGAGAAAGTGAAAGGGAAGGTCTATTTCCGCTCGGTCTGCCTATAGTGAGTC	AGGGAAGGTCTATTTCCGCTCG	BOT
NTH1_SNP1	Putative cysteine protease (NTH1)	U44947	This study	LG4 [11]	8	0.875	1	GCTCTTRSTCCTATAAAAAATCAAGGAAGTTGTGGTAAGTTTGTTTCTGATTTGATTTAA[A/T]TTTGAATCATTTTCATCTGCTTCAAATTATTTTGTGGTGATGCAGGAGCGTGTTGGGCGT	ACTTCGTCAGTAACGGACGTTGAAGCAGATGAAAATGATTCAAAT	GAGTCGAGGTCATATCGTGTTGAAGCAGATGAAAATGATTCAAAA	TAAATCAAATCAGAAACAAACTTACCTCCACGGACACATTGGCTGACGTCTGCCTATAGTGAGTC	CTCCACGGACACATTGGCTGAC	BOT
NTH1_SNP3	Putative cysteine protease (NTH1)	U44947	This study	LG4 [11]	8	0.884	1	CGTTTTCTGCARTAGCGGCAGTGGAAGCTATTAACAAGATAGTGACAGGGAGTCTTGTGA[A/G]TTTGTCTGAACAAGAGCTTGTGGACTGTGATAGAACAAAAAATAAAGGGTGTAATGGTGG	ACTTCGTCAGTAACGGACCAAGATAGTGACAGGGAGTCTTGTGAA	GAGTCGAGGTCATATCGTCAAGATAGTGACAGGGAGTCTTGTGAG	TTGTCTGAACAAGAGCTTGTGGCAATCTCCGTCAGGAAAGCGTGTCTGCCTATAGTGAGTC	GCAATCTCCGTCAGGAAAGCGT	TOP
NTH1_SNP5	Putative cysteine protease (NTH1)	U44947	This study	LG4 [11]	8	0.835	1	GTGGCTAATCAACCTGTCAGCGTTGGTATTGAGGCATATGGAAAAGATTTTCAACTCTAC[A/C]MATCGGTAAGCTTATTCAAAATCAAAATCACATACATTTAATGGTATATTAGTTGGACTT	ACTTCGTCAGTAACGGACGGCATATGGAAAAGATTTTCAACTCTACA	GAGTCGAGGTCATATCGTGGCATATGGAAAAGATTTTCAACTCTACC	ATCGGTAAGCTTATTCAAAATCAATAGTCCGAAGGAATGCTGACAGGGTCTGCCTATAGTGAGTC	ATAGTCCGAAGGAATGCTGACAGG	TOP
NTRB1_SNP1	Retinoblastoma-related protein (NTRB1)	BV165442-3	[48]	LG4 [22]	2	0.878	1	ATGCAACTTGTATAACACTTCAGAAGACGAGTTGAGGAAAACCATTGAGCAAGCCAACAA[T/C]TTAGTAGCAGATATATTGAAAAAGAAACCCTGTTTGGCATCTGAATGCGAAACTGAAAAC	ACTTCGTCAGTAACGGACAAAACCATTGAGCAAGCCAACAAT	GAGTCGAGGTCATATCGTAAAACCATTGAGCAAGCCAACAAC	TAGTAGCAGATATATTGAAAAAGAAAAACCCTAGAGGTGCGAGTCGTGGTCTGCCTATAGTGAGTC	AACCCTAGAGGTGCGAGTCGTG	BOT
NUM1_SNP1	Homolog of mammalian nucleolin (NUM1)	BV165448-51	[48]	LG7 [22]	4	0.673	1	TGTTCATAACTGATTTTATGAAATTTGAAAATTTTAAATTGATTTGGTGTTCTGATCTTG[A/G]TTTTSTATTGGATTGTTTTGATTTTGATGTAGGCAAGAGGCAGGCTGAGGAGGAAATCAA	ACTTCGTCAGTAACGGACGAAATTGATTTGGTGTTCTGATCTTGA	GAGTCGAGGTCATATCGTGAAATTGATTTGGTGTTCTGATCTTGG	TATTGGATTGTTTTGATTTTGATGCAAGTGAGTTTATCGGTCCCCGTCTGCCTATAGTGAGTC	GCAAGTGAGTTTATCGGTCCCC	TOP
NUM1_SNP2	Homolog of mammalian nucleolin (NUM1)	BV165448-51	[48]	LG7 [22]	4	0.873	1	AAGATTCCTCTGAATCTGAGGATGAGGTATATATTTCTCTCATCGTGTAATTTTTTGGTT[A/G]TTGTTATGCTGTTTACTTAAGGTGTGCTATTTTTTTGATGTCTCAGAAACCCGTTGTCAA	ACTTCGTCAGTAACGGACTTTCTCTCATCGTGTAATTTTTTGGTTA	GAGTCGAGGTCATATCGTTTTCTCTCATCGTGTAATTTTTTGGTTG	TGTTATGCTGTTTACTTAAGGTGTGTTGTAACGTCGGAAGCTACCTTGGTCTGCCTATAGTGAGTC	GTTGTAACGTCGGAAGCTACCTTG	TOP
OEE3_SNP1	Oxygen-evolving enhancer protein 3 precursor	AY292531	This study		3	0.921	1	AAGGTTCTTTATTCAACCATTGGCACCTACTGAAGCAGCAGCAAGAACTAAGGAATCAGC[A/G]AAGGAAATTGTTGCTGCTAAGAAGTTCATTGACCAGAAAGCTTGGCCGTTTCTTCAGAAC	ACTTCGTCAGTAACGGACCAGCAGCAAGAACTAAGGAATCAGCA	GAGTCGAGGTCATATCGTCAGCAGCAAGAACTAAGGAATCAGCG	AGGAAATTGTTGCTGCTAAGACTTTGTCGAAGAAACGCAGGACAGGTCTGCCTATAGTGAGTC	CTTTGTCGAAGAAACGCAGGACAG	TOP
OEE3_SNP2	Oxygen-evolving enhancer protein 3 precursor	AY292531	This study		3	0.855	1	TGCTGCTAAGAAGTTCATTGACCAGAAAGCTTGGCCGTTTCTTCAGAACGATCTCCGTCT[T/C]AGGGCTGGCTATCTTCGATATGACCTTAAAACTATCATCTCTTCAAAGCCTAAGGACCAG	ACTTCGTCAGTAACGGACTCATATCGAAGATAGCCAGCCCTA	GAGTCGAGGTCATATCGTTCATATCGAAGATAGCCAGCCCTG	GACGGAGATCGTTCTGAAGATGCGCTTACTCAAGGAAACGTACTGTCTGCCTATAGTGAGTC	TGCGCTTACTCAAGGAAACGTACT	TOP
OPA1_SNP1	OPA1 clone	AF327037-8	[21]	LG1 [21]	2	0.911	1	TAGTGCTTGGTGATCTCTGCCAAAATAAACCTAGTGAAAAAGGGGTAAGGAGGATGCCAA[A/G]GTATGATCCCAATGCTAATGCATATGATGAGACTGCATGAGGGATCTTAGGGTCAAAATT	ACTTCGTCAGTAACGGACAAAGGGGTAAGGAGGATGCCAAA	GAGTCGAGGTCATATCGTAAAGGGGTAAGGAGGATGCCAAG	TATGATCCCAATGCTAATGCGTGCTCTGAGACGGCAAAGATTCGTCTGCCTATAGTGAGTC	GTGCTCTGAGACGGCAAAGATTC	TOP
OPA1_SNP2	OPA1 clone	AF327037-8	[21]	LG1 [21]	2	0.946	1	GCCTCAGTCTACCWACCTTTGATGAGGTATTAGCCAAATTCTCAGAGACTTCAACTTCCA[A/G]GTTCAAGAAGCTCTCTGATGAATCCAGCGTCAGTGACAATCCTTTTGAAGTAAGTTCTAA	ACTTCGTCAGTAACGGACGTGGATTCATCAGAGAGCTTCTTGAACT	GAGTCGAGGTCATATCGTGTGGATTCATCAGAGAGCTTCTTGAACC	GGAAGTTGAAGTCTCTGAGAATTAATACCGGAGTTCTTGCCGAGACGTCTGCCTATAGTGAGTC	AATACCGGAGTTCTTGCCGAGAC	BOT
OPT_SNP1	Oligopeptide transporter	PSS19N21 (IPK Crop EST database)	This study		8	0.564	0.5	TTTCAATTCTTGGCTTATGGTTGCAATTATGTTTAACTATTTTGTGTATACATATCATAA[A/G]AAGTGGTGGAAAAGGTACAATTATGTTCTYGCTGCTGCTTTGGATGCTGGATTGGCTTTC	ACTTCGTCAGTAACGGACGAACATAATTGTACCTTTTCCACCACTTT	GAGTCGAGGTCATATCGTGAACATAATTGTACCTTTTCCACCACTTC	CACAAAATAGTTAAACATAATTGCAGTCACATACCGTGAGCCGCCTAGTCTGCCTATAGTGAGTC	GTCACATACCGTGAGCCGCCTA	BOT
P54_SNP1	P54 protein (P54)	Y11207	This study	LG2 [11]	8	0.935	1	YATCATGAGGGTACCAGCAGGGACACCAATGTATTTGGTTAACAGAGATGAGAACGAGAA[A/G]CTTTATATTGCTGCGTTTCACATGCCACCTTCTTCTGGTTCTGCTCCAGTTAATCTTGAG	ACTTCGTCAGTAACGGACGCATGTGAAACGCAGCAATATAAAGT	GAGTCGAGGTCATATCGTGCATGTGAAACGCAGCAATATAAAGC	TCTCGTTCTCATCTCTGTTAACCCAGTAATCAGGCGTCTGTTGGCGTCTGCCTATAGTGAGTC	CAGTAATCAGGCGTCTGTTGGC	BOT
P54_SNP2	P54 protein (P54)	Y11207	This study	LG2 [11]	8	0.992	1	GTAGCCATTTTTTGAGTCTGCAGGAAGAAAACCAGAATCAGTTCTCAATACATTCAGCTC[T/C]AAAGTGCTCCAAGCAGCATTGAAGGTAGATGAAGATCATTCTATAMAAATCTATTGTTTT	ACTTCGTCAGTAACGGACGTCAATGCTGCTTGGAGCACTTTA	GAGTCGAGGTCATATCGTGTCAATGCTGCTTGGAGCACTTTG	AGCTGAATGTATTGAGAACTGATGATTCAATGGGCCGGGTAACGTGTCTGCCTATAGTGAGTC	GATTCAATGGGCCGGGTAACGT	TOP
PCT_SNP1	Cholinephosphate cytidylyltransferase (PCT)	BV165466-7	[48]	LG6 [22]	2	0.625	1	YCTTTGTTACTTATCGATACCAATGACTTAGGCTTGATCATTGATCCTAATGGTCGACTG[A/G]CRTTGGTTTTTAGGKGTTCTTAAGCAACTGTCACCTGGGTTTGTTTTTGTTAATACTGGC	ACTTCGTCAGTAACGGACGGATCATTGATCCTAATGGTCGACTGA	GAGTCGAGGTCATATCGTGGATCATTGATCCTAATGGTCGACTGG	GTTCTTAAGCAACTGTCACCTGTGTATCCAACGAGGCCCAGTTTGGTCTGCCTATAGTGAGTC	TGTATCCAACGAGGCCCAGTTTG	TOP
PCT_SNP2	Cholinephosphate cytidylyltransferase (PCT)	BV165466-7	[48]	LG6 [22]	2	0.967	1	TTTTTATTTTTTAGGCTTTATTTGTGAACCTTCATCGAAGTTTACGTTAGACTTGTAAGC[A/G]ATTTGTTGGTTTTCGTAGTGGGGGTTTGGGTATTGTGGGGGGTTACATGTGATAGGTGGT	ACTTCGTCAGTAACGGACCCCCCACTACGAAAACCAACAAATT	GAGTCGAGGTCATATCGTCCCCCACTACGAAAACCAACAAATC	CTTACAAGTCTAACGTAAACTTCGGATATTAGCGAAGGTTGCTCCGGGTCTGCCTATAGTGAGTC	GATATTAGCGAAGGTTGCTCCGG	BOT
pepC_SNP1	Phosphoenolpyruvate carboxylase	D64037	This study	LG3 [11]	8	0.983	1	TTACTTCCATGAAACAATTTGGAAGGGTGTTCCTAAATTTCTTCGCCGTGTTGATACAGC[A/T]TTGAAGAACATAGGGATTAACGAACGKGTTCCTTAYAATGCGCCTCTTATYCAGTTTTCT	ACTTCGTCAGTAACGGACGTTCTTCGCCGTGTTGATACAGCT	GAGTCGAGGTCATATCGTGTTCTTCGCCGTGTTGATACAGCA	TGAAGAACATAGGGATTAACGAGGCAGAGGGTTCCCGTTACTCAGTCTGCCTATAGTGAGTC	GGCAGAGGGTTCCCGTTACTCA	BOT
pepC_SNP2	Phosphoenolpyruvate carboxylase	D64037	This study	LG3 [11]	8	0.99	1	AGTGACYCCTGAGGTGACGAGAGATGTTTGCTTACTAGCTAGAATGATGGCTGCGAATCT[A/G]TATTATTCGCAGATTGAAGATCTTATGTTTGAAGTAATTCACATTTCTCTCTTTTTTTYA	ACTTCGTCAGTAACGGACGCTAGAATGATGGCTGCGAATCTA	GAGTCGAGGTCATATCGTGCTAGAATGATGGCTGCGAATCTG	ATTATTCGCAGATTGAAGATCTTGATCTGCCGACTATTCTCGCACGTCTGCCTATAGTGAGTC	GATCTGCCGACTATTCTCGCAC	TOP
pepC_SNP3	Phosphoenolpyruvate carboxylase	D64037	This study	LG3 [11]	8	0.986	1	TGAACCATACCGTGTTGTGCTCGGTGATATAAGGGACAAGCTCTATCGTACTCGCGAGCG[A/T]TCTCGTTATCTCTTAGCTCATGGATATTCTGACATTCCTGAAGAAGACACATTTACCAAT	ACTTCGTCAGTAACGGACAGCTCTATCGTACTCGCGAGCGT	GAGTCGAGGTCATATCGTAGCTCTATCGTACTCGCGAGCGA	CTCGTTATCTCTTAGCTCATGGGCCCAGTTAAGCTGCGCGAATGGTCTGCCTATAGTGAGTC	GCCCAGTTAAGCTGCGCGAATG	BOT
pepC_SNP4	Phosphoenolpyruvate carboxylase	D64037	This study	LG3 [11]	8	0.739	1	AATGTTGATGAGGTATAGGTTTCTATAAAAACTGTGTTTTATTTGGTCGAATGAGTTTAT[C/G]GGTTCGACAGATACTAACTTATGTTAATTTGTATAGTTTTTGGAACCTCTTGAACTCTGC	ACTTCGTCAGTAACGGACGTGTGTTTTATTTGGTCGAATGAGTTTATC	GAGTCGAGGTCATATCGTGTGTGTTTTATTTGGTCGAATGAGTTTATG	GTTCGACAGATACTAACTTATGTTAATTACCGAAGGGTGGACAGCGTTGTCTGCCTATAGTGAGTC	TTACCGAAGGGTGGACAGCGTT	TOP
pepC_SNP5	Phosphoenolpyruvate carboxylase	D64037	This study	LG3 [11]	5	0.825	1	GACTTTTGGACTATCACTGGTAAGGCTTGATATAAGGCAAGAGTCAGATCGTCACACGGA[T/C]GTGATGGATGCGATTACCAAACATTTGGAAATTGGRTCCTACCAAGAATGGTCCGAAGAA	ACTTCGTCAGTAACGGACTGTTTGGTAATCGCATCCATCACA	GAGTCGAGGTCATATCGTTGTTTGGTAATCGCATCCATCACG	CCGTGTGACGATCTGACTCTCATATAACGCGGGTGTCCATACGGTCTGCCTATAGTGAGTC	CATATAACGCGGGTGTCCATACG	TOP
pepC_SNP6	Phosphoenolpyruvate carboxylase	D64037	This study	LG3 [11]	5	0.659	1	GTCCGAAGAAAAGAGACAGGAATGGCTTTTGTCTGAGTTGGTTGGCAAAAGGCCGCTTTT[T/C]GGACCTGACCTGCCCACAACCGATGAAATTAGAGATGTTTTAGACACATTTCATGTCATA	ACTTCGTCAGTAACGGACGTTGGCAAAAGGCCGCTTTTT	GAGTCGAGGTCATATCGTGTTGGCAAAAGGCCGCTTTTC	CACAACCGATGAAATTAGAGATCTGACTGTACCGCTAATCGCCGGTCTGCCTATAGTGAGTC	CTGACTGTACCGCTAATCGCCG	BOT
pepC_SNP7	Phosphoenolpyruvate carboxylase	D64037	This study	LG3 [11]	5	0.94	1	CCGGTTGTTCTCGATTGACTGGTACAGAAACCGGATTGACGGGAAGCAAGAAGTTATGAT[T/C]GGATATTCTGATTCAGGTAAAGATGCTGGAAGGTTTTCTGCAGCGTGGCAGCTATATAAG	ACTTCGTCAGTAACGGACGTGACGGGAAGCAAGAAGTTATGATT	GAGTCGAGGTCATATCGTGTGACGGGAAGCAAGAAGTTATGATC	GATATTCTGATTCAGGTAAAGATGACCGTCAACCTGCTTATGGTGATCGTCTGCCTATAGTGAGTC	ACCGTCAACCTGCTTATGGTGATC	BOT
pepC_SNP8	Phosphoenolpyruvate carboxylase	D64037	This study	LG3 [11]	5	0.967	1	TCAGGAGGAGCTCATAAATGTTGCTCAGAAATTCAGTGTTAAGTTAACCATGTTCCACGG[T/C]CGGGGTGGAACTGTTGGAAGAGGAGGYGGACCTACTCATCTTGCTATCTTGTCTCAACCA	ACTTCGTCAGTAACGGACGCTTCCAACAGTTCCACCCCGA	GAGTCGAGGTCATATCGTGCTTCCAACAGTTCCACCCCGG	CGTGGAACATGGTTAACTTAACATATGGTCGTGAACCCTTAGCCCGTCTGCCTATAGTGAGTC	ATATGGTCGTGAACCCTTAGCCC	TOP
pepC_SNP9	Phosphoenolpyruvate carboxylase	D64037	This study	LG3 [11]	5	0.698	1	GATAGAATTGAGTTTGGTTTCTAGAATTGATTCTATTTGAAGTTAGAATTTGTAGCTTAC[A/G]AGGCTAAAAGAGATTTTTACACTGAAATTCATTGTTCTCTCAAAATCAATTTTCTATRCC	ACTTCGTCAGTAACGGACTTTCAGTGTAAAAATCTCTTTTAGCCTT	GAGTCGAGGTCATATCGTTTTCAGTGTAAAAATCTCTTTTAGCCTC	TAAGCTACAAATTCTAACTTCAAATAGTCGCTGGGAAACTTATGCCATAGTCTGCCTATAGTGAGTC	AGTCGCTGGGAAACTTATGCCATA	BOT
peptrans_SNP1	Putative peptide transporter.	CD860432	This study	LG2 [11]	4	0.524	0.5	TGATTCGGATCTGATGGTTCCTACCGATAGCCTGAGGTATTGATTATGCTTGTTCTCATC[T/G]ATAACYATAAGTTWWGTRTATTGCAAGAAGCGTGAATTAACMTGTTCTTYSTATGTAGGT	ACTTCGTCAGTAACGGACGTGAGGTATTGATTATGCTTGTTCTCATCT	GAGTCGAGGTCATATCGTGTGAGGTATTGATTATGCTTGTTCTCATCG	TATTGCAAGAAGCGTGAATTAGCTCAGGTAAACCCGATAAGTCGGTCTGCCTATAGTGAGTC	GCTCAGGTAAACCCGATAAGTCG	BOT
peptrans_SNP2	Putative peptide transporter.	CD860432	This study	LG2 [11]	4	0.946	1	CTGTATGATGGCGACTCAGAGTTCATTTTCCACTCTTCAAGCCAAAACAATGAACCGAAG[A/G]TTATTCGGCAATTTCAATTTTCCTGCAGGATCGTTCAATCTTATCATGATATTCACCTTA	ACTTCGTCAGTAACGGACGCAAGCCAAAACAATGAACCGAAGA	GAGTCGAGGTCATATCGTGCAAGCCAAAACAATGAACCGAAGG	TATTCGGCAATTTCAATTTTCCAACGGTGTTTCCTACGGCGAGGTCTGCCTATAGTGAGTC	CAACGGTGTTTCCTACGGCGAG	TOP
PFK_SNP1	Pyrophosphate-Dependent Phosphofructokinase Beta Subunit (PFK)	AA660630/BV165493-6	[48]	LG6 [22]	4	0.691	1	CTCCAAACACCGTTCGCCATTGTCGACGGTCCTAAAAGCTCCGCCGCCGGAAATCCAGGT[T/G]AWCTTCTTCCTTCACTTCGATCTGTACTCGATCTGGTTTTCTATCGTAGTTAAATTTATT	ACTTCGTCAGTAACGGACCCGCCGGAAATCCAGGTT	GAGTCGAGGTCATATCGTCCGCCGGAAATCCAGGTG	CTTCTTCCTTCACTTCGATCTGAACCTATCTTCACGAGCGACACGTCTGCCTATAGTGAGTC	GAACCTATCTTCACGAGCGACAC	BOT
PFK_SNP2	Pyrophosphate-Dependent Phosphofructokinase Beta Subunit (PFK)	AA660630/BV165493-6	[48]	LG6 [22]	4	0.616	1	GACCAATGCGCTTCCTCATCGGAAGTTGAAGATTGGCGTTGTTCTCTCCGGTGGACAGGC[T/C]YCTGGAGGTCACAATGKTWTATCTGGAATTTACGGTAATGATTGATTTCAATCCAAACTA	ACTTCGTCAGTAACGGACGGTTCTCTCCGGTGGACAGGCT	GAGTCGAGGTCATATCGTGGTTCTCTCCGGTGGACAGGCC	TATCTGGAATTTACGGTAATGATTATGCTGGGCTACCGTAACGATACGTCTGCCTATAGTGAGTC	ATGCTGGGCTACCGTAACGATAC	BOT
PFK_SNP3	Pyrophosphate-Dependent Phosphofructokinase Beta Subunit (PFK)	AA660630/BV165493-6	[48]	LG6 [22]	4	0.421	0.5	TCCTGCCGGCATTATGAAGTGCAAATACACTGAACTCAATTCTGAGTATATTTATCCTTA[T/C]AGAAATCAGGTATTTATTATTTACTTTTATCGATTACGAKTYTTTTRGAATGTMATTKWA	ACTTCGTCAGTAACGGACGGAACTCAATTCTGAGTATATTTATCCTTAT	GAGTCGAGGTCATATCGTGGAACTCAATTCTGAGTATATTTATCCTTAC	GAAATCAGGTATTTATTATTTACTTTTTATCGTCAACCTTATTGCGCTCAGGTCTGCCTATAGTGAGTC	TATCGTCAACCTTATTGCGCTCAG	BOT
PFK_SNP4	Pyrophosphate-Dependent Phosphofructokinase Beta Subunit (PFK)	AA660630/BV165493-6	[48]	LG6 [22]	4	0.684	1	TTAAATTTTTGGTTAYTTTTTATTGTCATATCTTCACTTAATTGACGCCTTGCTTTTGTT[T/C]TAATAGARGATATTTGAAATAGATTTTACCTGGTGCAGTAATGTATWCTTTATATTGYGA	ACTTCGTCAGTAACGGACCTTAATTGACGCCTTGCTTTTGTTT	GAGTCGAGGTCATATCGTCTTAATTGACGCCTTGCTTTTGTTC	GATATTTGAAATAGATTTTACCTGGTACCGGCGAGTGGTAAATGCCCGTCTGCCTATAGTGAGTC	TACCGGCGAGTGGTAAATGCCC	BOT
PI_phosphatidylcholine_SNP2	Putative PI/phosphatidylcholine transfer protein	AJ308170/EU270907-50	[27]	Psat_EST_189/LG2 [27]	44	0.914	1	CATGTTACMTCNTATTATTCGAGTTTAATTTCGAAATGCTTTCGATGCAAAAAGTTTTAC[T/C]ATGTCACTTTCGAAATAATAGGTACCTTTTCTTGTGTTGCCTTGTCTAGGAAGCCAGAAA	ACTTCGTCAGTAACGGACTGCTTTCGATGCAAAAAGTTTTACT	GAGTCGAGGTCATATCGTTGCTTTCGATGCAAAAAGTTTTACC	TGTCACTTTCGAAATAATAGGTACGGCTCATGGTAGCGGGACTATCGTCTGCCTATAGTGAGTC	GGCTCATGGTAGCGGGACTATC	BOT
PI_phosphatidylcholine_SNP3	Putative PI/phosphatidylcholine transfer protein	AJ308170/EU270907-50	[27]	Psat_EST_189/LG2 [27]	44	0.944	1	TCACTTTCGAAATAATAGGTACCTTTTCTTGTGTTGCCTTGTCTAGGAAGCCAGAAACTA[A/G]TCTCCAAACACTCACAAAAAACCATGGCATGTGTAAAATATAACACTTTGCCAAACGTTC	ACTTCGTCAGTAACGGACTGGTTTTTTGTGAGTGTTTGGAGAT	GAGTCGAGGTCATATCGTTGGTTTTTTGTGAGTGTTTGGAGAC	AGTTTCTGGCTTCCTAGACAAGCGTAGTGATGCAGATGCGCTGTGTCTGCCTATAGTGAGTC	CGTAGTGATGCAGATGCGCTGT	BOT
PIN1_SNP1	Auxin efflux carrier protein PIN1 (PsPIN1)	AY222857	This study		3	0.886	1	ACCTGATCAATGTTCAGGAATCAACCGTTTTGTAGCACTTTTCGCTGTTCCACTTCTCTC[A/G]TTCCATTTCATAGCCTCAAACAATCCTTACAAAATGAACCTAAGATTCTTAGCTGCAGAC	ACTTCGTCAGTAACGGACCACTTTTCGCTGTTCCACTTCTCTCA	GAGTCGAGGTCATATCGTCACTTTTCGCTGTTCCACTTCTCTCG	TCCATTTCATAGCCTCAAACGCTGTAGGGATCAACACGAGTCGTCTGCCTATAGTGAGTC	GCTGTAGGGATCAACACGAGTC	TOP
PIN1_SNP2	Auxin efflux carrier protein PIN1 (PsPIN1)	AY222857	This study		3	0.895	1	TTCTTCCAACACTCCTAGGCCTTCTAATCTTACTAACGCCGAGATTTACTCGTTGCAATC[A/T]TCGCGAAATCCTACGCCAAGAGGGTCTAGTTTTAATCATACTGATTTTTATTCTATGATG	ACTTCGTCAGTAACGGACGCTTGGCGTAGGATTTCGCGAA	GAGTCGAGGTCATATCGTGCTTGGCGTAGGATTTCGCGAT	ATTGCAACGAGTAAATCTCGAGTCACGCATCACCTATTCCGAGGTCTGCCTATAGTGAGTC	AGTCACGCATCACCTATTCCGAG	TOP
PIN1_SNP3	Auxin efflux carrier protein PIN1 (PsPIN1)	AY222857	This study		3	0.942	1	ATCGGCCTCGCGAGGTGTTACTCCGAGGCCGTCTAATTACGAAGAAGATGCTTCGAATGC[A/G]AAGAAGTTGAAACATTATCCGGCTCCGAATCCGGGAATGTTTTCTCCTACWAATAAAAAT	ACTTCGTCAGTAACGGACTTACGAAGAAGATGCTTCGAATGCA	GAGTCGAGGTCATATCGTTTACGAAGAAGATGCTTCGAATGCG	AGAAGTTGAAACATTATCCGGGCTAAGTGTTAGGTTGGACGCCGTCTGCCTATAGTGAGTC	GCTAAGTGTTAGGTTGGACGCC	TOP
pip1_SNP1	Putative plasma membrane intrinsic protein (pip1-2)	AJ548795	This study	LG3 [11]	3	0.975	1	TGTGGATGCAGGGGGTCACATAAACCCAGCAGTGACATTCGGTTTGTTCTTGGCGAGGAA[A/G]CTGTCTCTAACAAGAGCAGTGTTCTACATCGTGATGCAGGTTCTTGGTGCTATCTGCGGT	ACTTCGTCAGTAACGGACGCGGTTTGTTCTTGGCGAGGAAA	GAGTCGAGGTCATATCGTGCGGTTTGTTCTTGGCGAGGAAG	TGTCTCTAACAAGAGCAGTGTTCAGAGTCAACGATTTGCCCGGACGTCTGCCTATAGTGAGTC	AGAGTCAACGATTTGCCCGGAC	TOP
pip1_SNP3	Putative plasma membrane intrinsic protein (pip1-2)	AJ548795	This study	LG3 [11]	3	0.942	1	CGTTTTCTCAGCCACTGATGCCAAACGTAGTGCCAGAGACTCTCACGTTCCTGTATGTGC[T/C]TTGCCTTGTACCTGTGTCTCATTGAATTAATTACATGTGTTAATTTTAGTTTAATGTTTC	ACTTCGTCAGTAACGGACGCAATGAGACACAGGTACAAGGCAAA	GAGTCGAGGTCATATCGTGCAATGAGACACAGGTACAAGGCAAG	CACATACAGGAACGTGAGAGTCCGCGTGGAATACTGCTTGACGGGTCTGCCTATAGTGAGTC	CGCGTGGAATACTGCTTGACGG	TOP
pip2_SNP1	Putative plasma membrane intrinsic protein (pip2-1)	AJ243307	This study	LG7 [11]	5	0.99	1	ACAAGGTGAATACTCAGCAAAAGACTACCAAGATCCACCTCCAGCACCATTGATAGACCT[T/C]GATGAGTTAACAAAGTGGTCCTTTTACAGAGCTCTTATAGCTGAATTCGTAGCAACACTT	ACTTCGTCAGTAACGGACCCTCCAGCACCATTGATAGACCTT	GAGTCGAGGTCATATCGTCCTCCAGCACCATTGATAGACCTC	ATGAGTTAACAAAGTGGTCCTTTGTGCCGTAAGATACAGCCTTCCGTCTGCCTATAGTGAGTC	GTGCCGTAAGATACAGCCTTCC	BOT
pip2_SNP2	Putative plasma membrane intrinsic protein (pip2-1)	AJ243307	This study	LG7 [11]	5	0.77	1	GTTAACAAAGTGGTCCTTTTACAGAGCTCTTATAGCTGAATTCGTAGCAACACTTCTCTT[T/C]CTATATGTTACTATTTTAACCATCATTGGTTACAGCCACCAGACTGATGCTAACGCCGGT	ACTTCGTCAGTAACGGACGCTGAATTCGTAGCAACACTTCTCTTT	GAGTCGAGGTCATATCGTGCTGAATTCGTAGCAACACTTCTCTTC	TATATGTTACTATTTTAACCATCATTGCTTCCGTACTGTTACAATGTGCGCGTCTGCCTATAGTGAGTC	CTTCCGTACTGTTACAATGTGCGC	BOT
pip2_SNP3	Putative plasma membrane intrinsic protein (pip2-1)	AJ243307	This study	LG7 [11]	5	0.72	1	GTCCTTGTTAAGGGCAGTATTCTACATGGCAGCACAGTGTGCAGGAGCAGTCTGTGGTAC[T/C]GGACTGGCSAAGGGTTTTCAGAAATCATTCTTTGACAGGTATGGAGGTGGTGCCAACTTT	ACTTCGTCAGTAACGGACTGTGCAGGAGCAGTCTGTGGTACT	GAGTCGAGGTCATATCGTTGTGCAGGAGCAGTCTGTGGTACC	AAGGGTTTTCAGAAATCATTCTTGAGCATTGTCAACGCCGTTTCCGTCTGCCTATAGTGAGTC	TGAGCATTGTCAACGCCGTTTCC	BOT
PlcSyn_SNP1	Plastidial cysteine synthase	CD860277	This study		3	0.987	1	GGCTGGTTTTGTGCCCGGGAATTTGGATGAAGAAGTGGTTGATGAAGTTATAGCGGTCCG[T/C]TCTTATGCTCTGATGTTGTCATTTTCTTTTTATGTGATAATCAAAATCCAATGCATTATT	ACTTCGTCAGTAACGGACGGGTTGATGAAGTTATAGCGGTCCGT	GAGTCGAGGTCATATCGTGGGTTGATGAAGTTATAGCGGTCCGC	CTTATGCTCTGATGTTGTCATTTGAGATAGGCAATCATACGCGCTACGTCTGCCTATAGTGAGTC	GAGATAGGCAATCATACGCGCTAC	BOT
PlcSyn_SNP3	Plastidial cysteine synthase	CD860277	This study		3	0.655	1	CTTGTTAGAATTCAATAGAGAGAAAGTAAGCAATTGTTATTTGAGTGATTACATACAGGT[T/C]GAGTATTTATACACTGAGCAGAAACTGTTTCTGTTATCTAACTAACTCRACTGCAATATA	ACTTCGTCAGTAACGGACAACAGTTTCTGCTCAGTGTATAAATACTCA	GAGTCGAGGTCATATCGTAACAGTTTCTGCTCAGTGTATAAATACTCG	CCTGTATGTAATCACTCAAATAACACTAGTAATTCGACAGTGGCGGTGGTCTGCCTATAGTGAGTC	CTAGTAATTCGACAGTGGCGGTG	TOP
PM34like_SNP1	PM34-like protein	CD860048/CD860075	This study	LG5 [11]	5	0.912	1	GGGGTGACTCTGGAATAGGACGTGCAGTATGCAATTTATTTGCATTAGAGGGTGCCACTG[T/G]GGTTTTCACATTTGTGAAGGGGCATGAGGAGAAGGATGCAAAGGACACACTTGCTATGAT	ACTTCGTCAGTAACGGACTTTGCATTAGAGGGTGCCACTGT	GAGTCGAGGTCATATCGTTTTGCATTAGAGGGTGCCACTGG	GTTTTCACATTTGTGAAGGGAGGGCGCTTGCAGGTATGTCATGTCTGCCTATAGTGAGTC	AGGGCGCTTGCAGGTATGTCAT	BOT
PM34like_SNP2	PM34-like protein	CD860048/CD860075	This study	LG5 [11]	5	0.966	1	GGGAAGTAGTATTATTAACACAACATCAGTGAATGCATACAAGGGGCACCCAACCTTAAT[T/C]GACTATACGTCCACTAAGGGTGCAATTGTGGCCTTTACAAGAGCACTTTCACTACAGCTT	ACTTCGTCAGTAACGGACGACAAGGGGCACCCAACCTTAATT	GAGTCGAGGTCATATCGTGACAAGGGGCACCCAACCTTAATC	ACTATACGTCCACTAAGGGTGCTATTAGTGCCAAAATGCCCGTGAGGTCTGCCTATAGTGAGTC	TATTAGTGCCAAAATGCCCGTGAG	BOT
polyAbinding_SNP1	PolyA-binding protein	CD861246/EU271219-66	[27]	Psmt_EST_200 [27]	47	0.946	1	AGGTAAGCCAGTTTATCTTTTAAACTTTAGCAGTGCACCCAACAAATATTATCCCTCTGA[T/G]TTTTCCTTAAGTTATGGGGTAATTTCATTATATTTATGTTCATCGTTGGAAATTTTCTCA	ACTTCGTCAGTAACGGACGGCACCCAACAAATATTATCCCTCTGAT	GAGTCGAGGTCATATCGTGGCACCCAACAAATATTATCCCTCTGAG	TTTCCTTAAGTTATGGGGTAATTGAACGTCCAGGGTCCTATGCTAGTCTGCCTATAGTGAGTC	GAACGTCCAGGGTCCTATGCTA	BOT
pore_SNP1	Pore protein	Z73553	This study	LG5 [11]	7	0.756	1	TAGAGAGGATCCGCGGCACCAGGGACTGGAAGAATGCCATGTTCGGAGGTGCAGTGACAG[A/G]GGCTCTGGTATCTGCAGCCAGCAACAACAAAAAAGACAAGATTGCAGTAGATGCCATTAC	ACTTCGTCAGTAACGGACGATGTTCGGAGGTGCAGTGACAGA	GAGTCGAGGTCATATCGTGATGTTCGGAGGTGCAGTGACAGG	GCTCTGGTATCTGCAGCCCTGACATATTGCGCTTGGATGCGGTCTGCCTATAGTGAGTC	CTGACATATTGCGCTTGGATGCG	TOP
PPDK_SNP1	Pyruvate Phosphate Dikinase (PPDK)	AI737496/BV165533-6	[48]		4	0.973	1	TAAGAGCAGAATGGTAGCMTTGTTGAAAGAGTATGTTGATATCTTCGCCTGGTCTTATCA[A/G]GATATGCCAGGGTTGGATACCGATATYGTTGTGCACAAGTTASCGTTGAGAGCAGATTGT	ACTTCGTCAGTAACGGACGCGGTATCCAACCCTGGCATATCT	GAGTCGAGGTCATATCGTGCGGTATCCAACCCTGGCATATCC	GATAAGACCAGGCGAAGATATCCAAGACGGCGATCATTTACTCGCGTCTGCCTATAGTGAGTC	CAAGACGGCGATCATTTACTCGC	BOT
ppgm_SNP1	Plastidial phosphoglucomutase (rug3)	AJ250770	This study	LG2 [11]	8	0.826	1	CTTTTTCATACAATTTYYATTGACACAGATTTCTGAGATAAAGATTGCTGATATTCCCGA[T/C]GTTGACTTATCAAATGTTGGAGTTACGAAATTCGGAAGCTTCAGTGTGGAAGTAATWGAC	ACTTCGTCAGTAACGGACGTCGTAACTCCAACATTTGATAAGTCAACA	GAGTCGAGGTCATATCGTGTCGTAACTCCAACATTTGATAAGTCAACG	CGGGAATATCAGCAATCTTTATCTCGTGCTTATCTTGGACACATGAGTCTGCCTATAGTGAGTC	CTCGTGCTTATCTTGGACACATGA	TOP
ppgm_SNP2	Plastidial phosphoglucomutase (rug3)	AJ250770	This study	LG2 [11]	8	0.908	1	GTTGACTTATCAAATGTTGGAGTTACGAAATTCGGAAGCTTCAGTGTGGAAGTAAT[A/T]GACCCAGTTTCTGATTACCTGGAGTTATTRGAGGTCAAAATAATYTMTTTTCWTYATTAT	ACTTCGTCAGTAACGGACCTCCAGGTAATCAGAAACTGGGTCT	GAGTCGAGGTCATATCGTCTCCAGGTAATCAGAAACTGGGTCA	TTACTTCCACACTGAAGCTTCTTTCCGCCAAGTTAGCAGAAATCCGTCTGCCTATAGTGAGTC	TTTCCGCCAAGTTAGCAGAAATCC	BOT
ppgm_SNP3	Plastidial phosphoglucomutase (rug3)	AJ250770	This study	LG2 [11]	8	0.794	1	GTATCAAGGTAGAAAGTTTGTGCATATCATATTATTCACAAGTATTCGTTGTTGTAAAAC[A/G]GAAGTGTCATTGTTCTGTATTGTAATTGCAGGGTCTTGCACGATCAATGCCGACAAGCGG	ACTTCGTCAGTAACGGACGGCAATTACAATACAGAACAATGACACTTCT	GAGTCGAGGTCATATCGTGGCAATTACAATACAGAACAATGACACTTCC	TTTTACAACAACGAATACTTGTGTACTGTCCCTAGTGTGACGGCAGTCTGCCTATAGTGAGTC	TACTGTCCCTAGTGTGACGGCA	BOT
PPH_SNP1	(p)ppGpp 3-pyrophosphohydrolase (PPH)	AI737531/BV165541-2	[48]	LG6 [22]	2	0.982	1	TGCCGGTTGCCAAGCAGCAGAGGTTTGCAAAGGAGACTTTGGAGATTTTTGCACCTTTGG[T/C]CAATCGCTTGGGTATAGCTAATTGGAAGGAACAATTGGAAAATTTATGTTTTAAGCATCT	ACTTCGTCAGTAACGGACGTTTGGAGATTTTTGCACCTTTGGT	GAGTCGAGGTCATATCGTGTTTGGAGATTTTTGCACCTTTGGC	AATCGCTTGGGTATAGCTAATTGTACCAGTGTTTCGACGGGCTAGTCTGCCTATAGTGAGTC	GTACCAGTGTTTCGACGGGCTA	BOT
PPT1_SNP1	Chloroplast phosphoenolpyruvate/phosphate translocator	EF488074	This study		7	0.972	1	TCAGTTTGCTGTTGGGACTGTTCTTGTATCAGTTATGTGGGCTCTTAATCTCTACAAGAG[A/G]CCTAAAATCAATGGCGCTATGGTATTTTGCTCTCTGTTTGATKAATTAGTTGATAAATYT	ACTTCGTCAGTAACGGACGACCATAGCGCCATTGATTTTAGGT	GAGTCGAGGTCATATCGTGACCATAGCGCCATTGATTTTAGGC	TCTTGTAGAGATTAAGAGCCCACGTGTGATTAGCTCTACGGCAGCGTCTGCCTATAGTGAGTC	GTGTGATTAGCTCTACGGCAGC	BOT
PPT1_SNP2	Chloroplast phosphoenolpyruvate/phosphate translocator	EF488074	This study		7	0.768	1	TCAGCTTGCAGCTATATTTCCACTAGCTATTGTGCATACTTTGGGGAATCTTTTCACYAA[T/C]ATGAGTCTTGGAAAGGTGGCTGTGTCTTTTACTCACACTATTAAAGCTATGGAGCCTTTC	ACTTCGTCAGTAACGGACGACAGCCACCTTTCCAAGACTCATA	GAGTCGAGGTCATATCGTGACAGCCACCTTTCCAAGACTCATG	GTGAAAAGATTCCCCAAAGTATGGATCTCTCATGGACGCAGTTGGTCTGCCTATAGTGAGTC	GGATCTCTCATGGACGCAGTTG	TOP
PPT1_SNP3	Chloroplast phosphoenolpyruvate/phosphate translocator	EF488074	This study		7	0.62	1	AATTAGTTGATAAATYTATTATTGAGTTATGTGTTGTTTATCATGKATGTGTATGTTATT[T/C]GTTTTCAGCTTGCAGCTATATTTCCACTAGCTATTGTGCATACTTTGGGGAATCTTTTCA	ACTTCGTCAGTAACGGACTGGAAATATAGCTGCAAGCTGAAAACA	GAGTCGAGGTCATATCGTTGGAAATATAGCTGCAAGCTGAAAACG	CATGATAAACAACACATAACTCAAGAAGCCGTTGATCCACAGGTTGGTCTGCCTATAGTGAGTC	GAAGCCGTTGATCCACAGGTTG	TOP
PPT2_SNP1	Chloroplast phosphoenolpyruvate/phosphate translocator	EF488075	This study		7	0.843	1	TTATTATGCTTGCTTATGATGTAAATGTGTTGATTGATACATGTTTATGAGTGAATGAAG[T/G]TATACAACACTCCAGATCTGGAATGTTGTCTATAAGATCTATGTTTTTCAGAGCTGCAAA	ACTTCGTCAGTAACGGACCAACATTCCAGATCTGGAGTGTTGTATAA	GAGTCGAGGTCATATCGTCAACATTCCAGATCTGGAGTGTTGTATAC	TTCATTCACTCATAAACATGTATCAACGGTCCACTACTCGATGCGCTGTCTGCCTATAGTGAGTC	ACGGTCCACTACTCGATGCGCT	TOP
PPT2_SNP2	Chloroplast phosphoenolpyruvate/phosphate translocator	EF488075	This study		7	0.737	1	CTGCACTTTTCTGGTTTATTATTATAATATCCAAAAGCCAGATTTTTTTGGTAATTTTAT[A/G]AACATTTAGCATTTCAGTTACTTAATTAATTGTCATGAATTCGCCTCCGCATTATAATTT	ACTTCGTCAGTAACGGACGCAAAAGCCAGATTTTTTTGGTAATTTTATA	GAGTCGAGGTCATATCGTGCAAAAGCCAGATTTTTTTGGTAATTTTATG	ACATTTAGCATTTCAGTTACTTAATTAGCGTTGTGCTAACGGGATCTCGTCTGCCTATAGTGAGTC	AGCGTTGTGCTAACGGGATCTC	TOP
PPT2_SNP3	Chloroplast phosphoenolpyruvate/phosphate translocator	EF488075	This study		7	0.733	1	TAATTTGTTATTGAACAAGATGGTGCATATTTCCTATCTATTTTCTGTATGTATACACAT[T/G]ATTTTTTCTGCAGCACCTTAATTTTTTGTTGGTGACGGTAGGGCGAGCCAGGGTTTCACG	ACTTCGTCAGTAACGGACAAAAATTAAGGTGCTGCAGAAAAAATA	GAGTCGAGGTCATATCGTAAAAATTAAGGTGCTGCAGAAAAAATC	TGTGTATACATACAGAAAATAGATAGGGGATGACGACCGAATACCGTTGGTCTGCCTATAGTGAGTC	GGATGACGACCGAATACCGTTG	TOP
ProteasB_SNP1	Proteasome subunit beta precursor	CD859470	This study		3	0.963	1	CATCATCGGTGTTACCTACAACGGCGGAGTCGTTCTTGGAGCCGACTCTCGAACTAGCAC[T/C]GGTACACTCATTCATAAACCCTAATCTAAATCAATCAATTACACTCATGTTAACATGAAA	ACTTCGTCAGTAACGGACGGGAGCCGACTCTCGAACTAGCACT	GAGTCGAGGTCATATCGTGGGAGCCGACTCTCGAACTAGCACC	GTACACTCATTCATAAACCCTAATCTCATAACGATTCGTGTGACAGTTCGTCTGCCTATAGTGAGTC	TCATAACGATTCGTGTGACAGTTC	BOT
ProteasB_SNP2	Proteasome subunit beta precursor	CD859470	This study		3	0.877	1	GATTNTTTTTTKAATGATGTTCGATTTGATATCTCTATCTCTTTCAGGAGTATATGTTGC[T/C]AATCGTGCATCTGATAAAATCACACAGCTCACTGACAATGTCTACGTCTGTCGTTCTGGA	ACTTCGTCAGTAACGGACGTGTGTGATTTTATCAGATGCACGATTA	GAGTCGAGGTCATATCGTGTGTGTGATTTTATCAGATGCACGATTG	CAACATATACTCCTGAAAGAGATAGAACCGCGCAACACTGGTGCTAATGTCTGCCTATAGTGAGTC	ACCGCGCAACACTGGTGCTAAT	TOP
PRTS_SNP2	20S Proteosome Beta Subunit (PRTS)	AI737609/BV165574-77	[48]	LG3 [22]	4	0.934	1	ATAAATCAGGTCCATGCAATTGAYTCAAAGTAAGCAGACAAGTATGGGAAACTCAAAAGA[T/C]ATCCATGAGTTACTGCATCAAGGTCCAGCTGCCTCGACCATTTCTTGCTCCACAGTGCTA	ACTTCGTCAGTAACGGACGGGACCTTGATGCAGTAACTCATGGATA	GAGTCGAGGTCATATCGTGGGACCTTGATGCAGTAACTCATGGATG	CTTTTGAGTTTCCCATACTTGTCGTGGTTGGAAACGCAGCTACCTGTCTGCCTATAGTGAGTC	GTGGTTGGAAACGCAGCTACCT	TOP
PsAAP1_SNP1	Amino acid transporter (AAP1)	AY956395	This study	LG3 [11]	8	0.96	1	ATCAGAGTTTGACAATTTGAAGTCTTTGTTTTATGTTTTATGTGTTTGTGTTTCTTCAGG[T/G]GGTTTACAAGTCCAGTTTTGTGGGTTCATTCAGTATCTCAACCTTATTGGGGTCGCGATT	ACTTCGTCAGTAACGGACCCCACAAAACTGGACTTGTAAACCA	GAGTCGAGGTCATATCGTCCCACAAAACTGGACTTGTAAACCC	CTGAAGAAACACAAACACATAAAATCTCAGTGGCCGACTTCCATGAGTCTGCCTATAGTGAGTC	TCTCAGTGGCCGACTTCCATGA	TOP
PsAAP1_SNP3	Amino acid transporter (AAP1)	AY956395	This study	LG3 [11]	8	0.728	1	TTTTGATCAGTTATGGTGGCTTTCCATTGTTGCTGCTGTTATGTCCTTTACATATTCGAC[A/G]ATTGGTCTAGGCCTTGGTATYGGAAAAGTTATRGGTATATATAATTTCTCTGTTTTTATC	ACTTCGTCAGTAACGGACGTGCTGTTATGTCCTTTACATATTCGACA	GAGTCGAGGTCATATCGTGTGCTGTTATGTCCTTTACATATTCGACG	TTGGTCTAGGCCTTGGTATGTTATCACAGGCGCTTTGGCAACGTCTGCCTATAGTGAGTC	GTTATCACAGGCGCTTTGGCAAC	TOP
PsAAP1_SNP4	Amino acid transporter (AAP1)	AY956395	This study	LG3 [11]	8	0.958	1	TTATTACACCTCGGTTCTTCTCGCTGAATGTTATCGWAATGGTGATCCAGTAAATGGCAA[A/G]AGAAACTACACTTACATGGAAGTTGTTCATTCGAATCTTGGTAATYTATGATTCACCAAC	ACTTCGTCAGTAACGGACAATGGTGATCCAGTAAATGGCAAA	GAGTCGAGGTCATATCGTAATGGTGATCCAGTAAATGGCAAG	GAAACTACACTTACATGGAAGTTGCCTCTATATCGGGGAATGTAGCACGTCTGCCTATAGTGAGTC	CCTCTATATCGGGGAATGTAGCAC	TOP
PsAAP2_SNP2	Amino acid transporter (AAP1)	AY956396	This study	LG3 [11]	8	0.946	1	TTTTATTGAGCTTAATATCTAGTTTGATTATGGTTAATGTGTTTGTTTGAATTGAATTGG[A/T]TTTGTCTGAGACAGGGCAATAAAAAGGTCTGGCTGTTTCCATTCCTCAGGAGGAAAAGAT	ACTTCGTCAGTAACGGACGTTTTTATTGCCCTGTCTCAGACAAAA	GAGTCGAGGTCATATCGTGTTTTTATTGCCCTGTCTCAGACAAAT	CAATTCAATTCAAACAAACACATATGTTGACCGAACCGCATACGGGTCTGCCTATAGTGAGTC	ATGTTGACCGAACCGCATACGG	TOP
PsAAP2_SNP3	Amino acid transporter (AAP1)	AY956396	This study	LG3 [11]	8	0.784	1	CCAAATTTTCTTTTCTCAAATTCCAGATTTTCATAAAATGTGGTGGCTCTCCATTGTTGC[A/C]GCWATCATGTCTTTCACCTACTCCTTGATTGGCCTTGGTCTCGCAATCGCCAAAGTTGCA	ACTTCGTCAGTAACGGACGGTGGTGGCTCTCCATTGTTGCA	GAGTCGAGGTCATATCGTGGTGGTGGCTCTCCATTGTTGCC	ATCATGTCTTTCACCTACTCCTTTACACGTTGCCCTTAGGTATCCGGTCTGCCTATAGTGAGTC	TACACGTTGCCCTTAGGTATCCG	TOP
PsAAP2_SNP4	Amino acid transporter (AAP1)	AY956396	This study	LG3 [11]	8	0.937	1	CCTTAAACTGATTTTGTTGTTTGAAACAGAAAATGGTTCCTTCAAAGGTAGTCTCACAGG[A/T]GTAACCATTGGAATGGTGACAGAAGCCCAAAAAGTATGGGGAGTTTTCCAAGCTCTTGGC	ACTTCGTCAGTAACGGACCTTCTGTCACCATTCCAATGGTTACA	GAGTCGAGGTCATATCGTCTTCTGTCACCATTCCAATGGTTACT	CTGTGAGACTACCTTTGAAGGATCAAAGCGGTATTTTACGTGACGGGTCTGCCTATAGTGAGTC	TCAAAGCGGTATTTTACGTGACGG	TOP
PsAS1_SNP2	Asparagine synthetase 1 (AS1)	Y13321	This study	LG3 [11]	7	0.757	1	GATTGCATCAGAATTGAAAGGACTGAATGATGAATGTGAACATTTCGAAGTTTTTCCGCC[C/G]GGTCAYTTATACTCGAGCAAAGAAAGAGAGTTTCGTCGATGGTATAATCCTCCATGGTTC	ACTTCGTCAGTAACGGACGGAACATTTCGAAGTTTTTCCGCCG	GAGTCGAGGTCATATCGTGGAACATTTCGAAGTTTTTCCGCCC	TTATACTCGAGCAAAGAAAGAGACTCATTGACATGCGCCTTCATCGGTCTGCCTATAGTGAGTC	CTCATTGACATGCGCCTTCATCG	BOT
PsAS1_SNP3	Asparagine synthetase 1 (AS1)	Y13321	This study	LG3 [11]	7	0.624	1	ATGGTATAATCCTCCATGGTTCAATGAGGCTATTATTCCGTCAACACCTTATGATCCTCT[A/T]GTTTTGAGGAAYGCGTTTGAGAAGGTAAGGTTCCGTTTACTTTTTGTCTGGTCGAGTTTA	ACTTCGTCAGTAACGGACGTCCGTCAACACCTTATGATCCTCTA	GAGTCGAGGTCATATCGTGTCCGTCAACACCTTATGATCCTCTT	GCGTTTGAGAAGGTAAGGTTCTCTGTCATGGAGGTTCCGCATAATGTCTGCCTATAGTGAGTC	TCTGTCATGGAGGTTCCGCATAAT	TOP
PsAS1_SNP5	Asparagine synthetase 1 (AS1)	Y13321	This study	LG3 [11]	7	0.97	1	GGRRARTTGATACGATTGATGTGATGATTGATTACAGGCTGTGATAAAGAGGTTGATGAC[T/C]GATGTGCCTTTCGGGGTTTTACTATCGGGAGGTTTGGATTCATCGTTGGTCGCRTCTGTC	ACTTCGTCAGTAACGGACGAGTAAAACCCCGAAAGGCACATCA	GAGTCGAGGTCATATCGTGAGTAAAACCCCGAAAGGCACATCG	TCATCAACCTCTTTATCACAGCACCCGATGGATAGGTCGGTGAAGTCTGCCTATAGTGAGTC	ACCCGATGGATAGGTCGGTGAA	TOP
PsAS2_SNP1	Asparagine synthetase 2 (AS2)	Y13322	This study	LG1 [11]	6	0.829	1	WATATTTTCGTTTGTTCTATTGGATACTCGCGACAACAGTTATATTGTGGCTAGAGATGC[C/G]ATTGGTGTAACTTCTCTATACATTGGTTGGGGATTAGATGGTAATGTTATGGATAATTTT	ACTTCGTCAGTAACGGACCAACAGTTATATTGTGGCTAGAGATGCG	GAGTCGAGGTCATATCGTCAACAGTTATATTGTGGCTAGAGATGCC	TTGGTGTAACTTCTCTATACATTGGGATAGACAACCACGTCGCATCTGGTCTGCCTATAGTGAGTC	GATAGACAACCACGTCGCATCTG	BOT
PsAS2_SNP3	Asparagine synthetase 2 (AS2)	Y13322	This study	LG1 [11]	8	0.979	1	TAAGGGGTTGAAGTGTAACGATTAATAGTCGTGTTTTTTTTATATGCAGATCAAAGCACT[C/G]CACCAATATGATTGCCAGAGAGCTAATAAATCGACTTATGCTTGGGGTTTAGAAGCTAGA	ACTTCGTCAGTAACGGACGAGCTCTCTGGCAATCATATTGGTGG	GAGTCGAGGTCATATCGTGAGCTCTCTGGCAATCATATTGGTGC	GTGCTTTGATCTGCATATAAAAACTTCAGCATCCGAATCAGGTCCGTCTGCCTATAGTGAGTC	CTTCAGCATCCGAATCAGGTCC	BOT
PsDmi1_SNP1	DMI1 protein homologue (SYM8)	EF447276-280	[52]	sym8/LG6 [13]	2	0.928	1	AATGTAATAAGAAAAGGAACCATCATCAACAACATCTTTTTGTAAAGATGTTTTTCCATT[C/G]CCAGAACAAAAATCAATTTGACAACAAAGTTGAAGTTTCATATCCTGAAACCAGATAAAT	ACTTCGTCAGTAACGGACGTGTTGTCAAATTGATTTTTGTTCTGGG	GAGTCGAGGTCATATCGTGTGTTGTCAAATTGATTTTTGTTCTGGC	ATGGAAAAACATCTTTACAAAAAGCCGGTGATCTTGAGCGATATACTTGTCTGCCTATAGTGAGTC	CCGGTGATCTTGAGCGATATACTT	BOT
PsDmi1_SNP3	DMI1 protein homologue (SYM8)	EF447276-280	[52]	sym8/LG6 [13]	2	0.789	1	TTTGGCAAGCTTGTATTGTAGAAAAGCTGAATAAGGCACAAAAATAACACATGTGATAAC[A/G]AACTGCAAAAATAGTAAAAAATTAAAAATTAAAAATAAAAATGAATCATGTAATTGTATG	ACTTCGTCAGTAACGGACGGCACAAAAATAACACATGTGATAACA	GAGTCGAGGTCATATCGTGGCACAAAAATAACACATGTGATAACG	ACTGCAAAAATAGTAAAAAATTAAAAATCTCCGGCGTGCAAAGATGTCGTCTGCCTATAGTGAGTC	ATCTCCGGCGTGCAAAGATGTC	TOP
PsDof1_SNP2	Elicitor-responsive Dof protein (ERDP)	AB026297	This study	PsDof1/LG3 [12]	3	0.974	1	CGCGCCGAATCATAATCCGTTTTCGAACTTACCTCATTTTGATCAATCTAATGATTTTGC[A/G]TTAGCGTTGGCTAGGCTTCAGAAACAATCATGTGGTGGACAAATGGGTTATGATGAAAAC	ACTTCGTCAGTAACGGACGTTCTGAAGCCTAGCCAACGCTAAT	GAGTCGAGGTCATATCGTGTTCTGAAGCCTAGCCAACGCTAAC	CAAAATCATTAGATTGATCAAAATTAGCTTCTGACGGTCCATTGCAGGTCTGCCTATAGTGAGTC	TAGCTTCTGACGGTCCATTGCAG	BOT
PsDof1_SNP3	Elicitor-responsive Dof protein (ERDP)	AB026297	This study	PsDof1/LG3 [12]	3	0.717	1	TACACCTTCTTGGCAAGGGCTTCTTCATAGTCCTCTAATGTAGAATCAAAAGATAATATG[A/G]TTTTAAATTGCGGTCTGCAGTTGAAGTTGAGAAATGCAGCTRMTACAGATGAAGTTGTCA	ACTTCGTCAGTAACGGACGTCAACTGCAGACCGCAATTTAAAAT	GAGTCGAGGTCATATCGTGTCAACTGCAGACCGCAATTTAAAAC	ATCTTTTGATTCTACATTAGAGGACAGTCTAAGTTCCGGTTCGACGTGGTCTGCCTATAGTGAGTC	AGTCTAAGTTCCGGTTCGACGTG	BOT
PSDof2_SNP1	DNA binding with one finger 2 protein (PsDof2)	AB087847	This study		9	0.967	1	CTAAAAAATGAAGATAGAGTGATATGTATGGATCACGAAAATTTGTGGGATTTGGTTTTT[A/G]TGTTCACTAAATTCGGATATTTTGTGTTTTTGTTGTGTTGTTGCAGCAAATGTCTAACCA	ACTTCGTCAGTAACGGACCGAAAATTTGTGGGATTTGGTTTTTA	GAGTCGAGGTCATATCGTCGAAAATTTGTGGGATTTGGTTTTTG	GTTCACTAAATTCGGATATTTTGTTCTAGCTTATGGGGCGAGAATCAGGTCTGCCTATAGTGAGTC	TCTAGCTTATGGGGCGAGAATCAG	TOP
PSDof2_SNP2	DNA binding with one finger 2 protein (PsDof2)	AB087847	This study		10	0.93	1	TGTTTTTGTTGTGTTGTTGCAGCAAATGTCTAACCAGTCATTGGAGAGCATGTTAACATG[T/C]TCAAAAGGAGAACAAGACAAAAAGGCAAAACCTCAACCAGAAGCTCTAAAATGTCCAAGA	ACTTCGTCAGTAACGGACGCAGTCATTGGAGAGCATGTTAACATGT	GAGTCGAGGTCATATCGTGCAGTCATTGGAGAGCATGTTAACATGC	CAAAAGGAGAACAAGACAAAAACACGGTAACATTAACGGGGTATGGGTCTGCCTATAGTGAGTC	CACGGTAACATTAACGGGGTATGG	BOT
PSDof2_SNP3	DNA binding with one finger 2 protein (PsDof2)	AB087847	This study		10	0.987	1	AAGAAATGTTCCTGTTGGTGGGGGGTGTAGAAAGAACAAAAGATCGTCGTCGTCGGTGTC[A/C]AGAAGAATTCAAGATCAAGCATTTGTAAACAATCCGAATCCGGTCACTTGTTTCCCTTCG	ACTTCGTCAGTAACGGACAAAGATCGTCGTCGTCGGTGTCA	GAGTCGAGGTCATATCGTAAAGATCGTCGTCGTCGGTGTCC	GAAGAATTCAAGATCAAGCATTTGCGCTAGGTTAATAAGCGGATGCGTCTGCCTATAGTGAGTC	GCGCTAGGTTAATAAGCGGATGC	TOP
PSDof2_SNP4	DNA binding with one finger 2 protein (PsDof2)	AB087847	This study		10	0.996	1	CAATCATGGTTTCTTTGAAGCACTTATGGGATCTCAGAACAATGTGCAGAATCTGTACTA[T/C]GGATATGGGAATAGGGACATGGGGGAAGTGGATAATGGCAATGTTAGTGGTGAGATGATG	ACTTCGTCAGTAACGGACGCCCATGTCCCTATTCCCATATCCA	GAGTCGAGGTCATATCGTGCCCATGTCCCTATTCCCATATCCG	AGTACAGATTCTGCACATTGTTCACTGAGTCATTAGCGCGATTTCTAGTCTGCCTATAGTGAGTC	ACTGAGTCATTAGCGCGATTTCTA	TOP
Psst70_SNP1	Heat-shock protein (Psst70)	X69213/EU270130-76	[27]	Pis_Gen_14 [27]	47	0.71	1	AAATTTGACATYGATGCAAATGGTATTCTATCSGTTGCTGCCATAGACAAGGGCACAGG[A/G]AAGAAACARGATATTACCATTACTGGTGCCAGYACTTTGCCTGGTGATGAGGTATCTTCT	ACTTCGTCAGTAACGGACGTGCCATAGACAAGGGCACAGGA	GAGTCGAGGTCATATCGTGTGCCATAGACAAGGGCACAGGG	GATATTACCATTACTGGTGCCACGATTATCCATAAGGTCGCCGAATGTCTGCCTATAGTGAGTC	CGATTATCCATAAGGTCGCCGAAT	TOP
Psst70_SNP2	Heat-shock protein (Psst70)	X69213/EU270130-76	[27]	Pis_Gen_14 [27]	47	0.942	1	SGTTGCTGCCATAGACAAGGGCACAGGRAAGAAACARGATATTACCATTACTGGTGCCAG[T/C]ACTTTGCCTGGTGATGAGGTATCTTCTATTACCATTACAGGATGATTTTGTGAATGACTC	ACTTCGTCAGTAACGGACAAGATACCTCATCACCAGGCAAAGTA	GAGTCGAGGTCATATCGTAAGATACCTCATCACCAGGCAAAGTG	TGGCACCAGTAATGGTAATATCCTGGACCGTGAGATGGCTAACAGTCTGCCTATAGTGAGTC	CTGGACCGTGAGATGGCTAACA	TOP
Ptrans_SNP1	Phosphate translocator	X68077	This study	LG7 [11]	8	0.481	0.5	TGGCTTCATAAGTGCTATGATTTCAAACATTTCCTTTACATACAGGAGTATCTACTCAAA[A/G]AAAGCCATGGTTAGTTATATATATATATTCTATCACTTCATTACTTACTASTGTTTTTTT	ACTTCGTCAGTAACGGACGTCCTTTACATACAGGAGTATCTACTCAAAA	GAGTCGAGGTCATATCGTGTCCTTTACATACAGGAGTATCTACTCAAAG	AAGCCATGGTTAGTTATATATATATAAGCAGTCGCATTCATTAGGACGAGTCTGCCTATAGTGAGTC	AAGCAGTCGCATTCATTAGGACGA	TOP
Ptrans_SNP2	Phosphate translocator	X68077	This study	LG7 [11]	8	0.596	0.5	GGATAGTACCAATATCTATGCCTACATTTCAATCATTGCTCTAATTGTCTGCATACCGCC[C/G]GCCTTAATTGTAAGTGAACTARTCAAATCTTTCTTATTTCCTGTGAAATTCGCTGTTAYT	ACTTCGTCAGTAACGGACGGCTCTAATTGTCTGCATACCGCCG	GAGTCGAGGTCATATCGTGGCTCTAATTGTCTGCATACCGCCC	TCAAATCTTTCTTATTTCCTGTGTCAGGAACCTCACAGGCGAATTTGGTCTGCCTATAGTGAGTC	TCAGGAACCTCACAGGCGAATTTG	BOT
Ptrans_SNP4	Phosphate translocator	X68077	This study	LG7 [11]	8	0.845	1	TTAAGTTTGTATCAGATCTCTTCTGGGTTGGTATGTTTTACCATCTCTACAACCAGGTAA[T/C]TAAATCCTCCTTTTCCATATTGAGAATTTTACTTTTAGTTTAAGMMTCTKTTAACTTTTG	ACTTCGTCAGTAACGGACTTCTCAATATGGAAAAGGAGGATTTAA	GAGTCGAGGTCATATCGTTTCTCAATATGGAAAAGGAGGATTTAG	TACCTGGTTGTAGAGATGGTAAATAGACGTGCGAGGGTCTGATCTGTCTGCCTATAGTGAGTC	TAGACGTGCGAGGGTCTGATCT	TOP
putprot1_SNP1	Putative protein	CD858889/EU271315-61	[27]		47	0.521	0.5	TTGATGGGGACAAGTTATACAGAGGAAGGTAAGCTTTTTAGTCTTATATATGCTATATTT[T/G]CCCTCTTATATTAACTAAGTTGCATTCAGTTACTCATGTGTTTTCTYTTGCTTTGATTTT	ACTTCGTCAGTAACGGACGTGAATGCAACTTAGTTAATATAAGAGGGA	GAGTCGAGGTCATATCGTGTGAATGCAACTTAGTTAATATAAGAGGGC	AATATAGCATATATAAGACTAAAAAGCAGTTGCAGGGCTTTCGAGATGCGTCTGCCTATAGTGAGTC	AGTTGCAGGGCTTTCGAGATGC	TOP
Puttip_SNP1	Putative tonoplast intrinsic protein	CD860138	This study	LG2 [11]	47	0.678	1	ACCCTTAGCAATTGGACTTGTTGTTGGAGCAAATGTTCTAGCTGGTGGGCCATTTGATGG[A/T]GCATGCATGAACCCTGCTCGGGCTTTTGGGCCTGCTTTGGTGGGCTGGAGATGGGATTAC	ACTTCGTCAGTAACGGACCTGGTGGGCCATTTGATGGA	GAGTCGAGGTCATATCGTCTGGTGGGCCATTTGATGGT	CATGCATGAACCCTGCTCATCCGGCATTTGAATAGCACGTAGGTCTGCCTATAGTGAGTC	ATCCGGCATTTGAATAGCACGTAG	TOP
Puttip_SNP2	Putative tonoplast intrinsic protein	CD860138	This study	LG2 [11]	3	0.986	1	ACAGGCCTTCAATCTGGCGATAAATGTYGGTGCTGGGCACGGGCTACTACTTGAGATTGC[C/G]ATGACATTCGGTTTAATGTATGTTGTATATGCTACTGCCATTGATCCCAAAAGAGGCATC	ACTTCGTCAGTAACGGACGCACGGGCTACTACTTGAGATTGCG	GAGTCGAGGTCATATCGTGCACGGGCTACTACTTGAGATTGCC	TGACATTCGGTTTAATGTATGTTGCTGAATTGGGCGAAGTCATCCGTCTGCCTATAGTGAGTC	GCTGAATTGGGCGAAGTCATCC	BOT
Puttip_SNP3	Putative tonoplast intrinsic protein	CD860138	This study	LG2 [11]	5	0.678	1	ACCCTTAGCAATTGGACTTGTTGTTGGAGCAAATGTTCTAGCTGGTGGGCCATTTGATGG[A/T]GCATGCATGAACCCTGCTCGGGCTTTTGGGCCTGCTTTGGTGGGCTGGAGATGGGATTAC	ACTTCGTCAGTAACGGACCTGGTGGGCCATTTGATGGA	GAGTCGAGGTCATATCGTCTGGTGGGCCATTTGATGGT	CATGCATGAACCCTGCTCTTAAGTGGGTACGGGCGTCACAGTCTGCCTATAGTGAGTC	TTAAGTGGGTACGGGCGTCACA	TOP
RBBP_SNP1	Retinoblastoma binding protein p46 (RBBP)	AA660276/BV165610-3	[48]	LG6 [22]	4	0.945	1	TAAACCAAAAGACGATCAACAACAAACACCTGCCAAAACACTGAAAGAAGCGAAAAAGGC[A/G]CAACTACAACAGCAGCAACAACAGCAACTGCAGCAACAGCAGCAACAACAACAACACCAA	ACTTCGTCAGTAACGGACAACACTGAAAGAAGCGAAAAAGGCA	GAGTCGAGGTCATATCGTAACACTGAAAGAAGCGAAAAAGGCG	AACTACAACAGCAGCAACAACCGGTTTCGAGATTAGAATCGCGGGTCTGCCTATAGTGAGTC	CGGTTTCGAGATTAGAATCGCGG	TOP
RBBP_SNP3	Retinoblastoma binding protein p46 (RBBP)	AA660276/BV165610-3	[48]	LG6 [22]	4	0.919	1	TATTTCTAGGGTTTTTGATTTTTGTTTCTGAAATTTTAGGTTTAGTTTAATTGAGGAATG[A/G]TGTGATTTTGTTATAGGTGGGGTCCTCAGCTTGAACAAGCTACTTATAAGAATCGGCAGC	ACTTCGTCAGTAACGGACGGACCCCACCTATAACAAAATCACAT	GAGTCGAGGTCATATCGTGGACCCCACCTATAACAAAATCACAC	ATTCCTCAATTAAACTAAACCTAAATCCCATTGTGGCGTCGATGAAGGTCTGCCTATAGTGAGTC	TCCCATTGTGGCGTCGATGAAG	BOT
rbcs_SNP1	Ribulose 1.5-bisphosphate carboxylase (rbcS-3A)	X04333	This study	LG5 [11]	6	0.816	1	TTTTGGTTCTGTTTGATTGGTTTATTTTGGTGTATCTATTGGCATAAGCACTTATTAGAC[A/C]GCTTGAGAGAGGTTAGAGAAACAACTTATGATAAGTCCATAWACGGTTTCAACTTATTTT	ACTTCGTCAGTAACGGACAGTTGTTTCTCTAACCTCTCTCAAGCT	GAGTCGAGGTCATATCGTAGTTGTTTCTCTAACCTCTCTCAAGCG	TCTAATAAGTGCTTATGCCAATAGTGTCACGCGATACCTCTTAGAGAAGTCTGCCTATAGTGAGTC	TGTCACGCGATACCTCTTAGAGAA	BOT
rbcs_SNP3	Ribulose 1.5-bisphosphate carboxylase (rbcS-3A)	X04333	This study	LG5 [11]	6	0.709	1	GGTGTGGCCTCCAATTGGAAAGAAGAAGTTTGAGACTCTTTCCTATTTGCCACCATTGAC[C/G]AGAGATCARTTGTTGAAAGAAGTTGAATACCTTCTCAGGAAGGGATGGGTTCCTTGCTTG	ACTTCGTCAGTAACGGACGTCTTTCCTATTTGCCACCATTGACG	GAGTCGAGGTCATATCGTGTCTTTCCTATTTGCCACCATTGACC	TTGTTGAAAGAAGTTGAATACCTTCTCGACAGTGCGATTACCGGCGTCTGCCTATAGTGAGTC	TCTCGACAGTGCGATTACCGGC	BOT
rbcs_SNP4	Ribulose 1.5-bisphosphate carboxylase (rbcS-3A)	X04333	This study	LG5 [11]	6	0.779	1	CTTWTTTCATGATTMTATAAATACTATTTGTTTGAAACCCTAATGAGTTGATTTTGACWR[T/C]TTGGTTGCAGAAAGGATTTGTGTACCGTGAGCACAACAAGTCACCAGGATACTATGATGG	ACTTCGTCAGTAACGGACGACACAAATCCTTTCTGCAACCAAA	GAGTCGAGGTCATATCGTGACACAAATCCTTTCTGCAACCAAG	GTCAAAATCAACTCATTAGGGTTTGCACCTGAAGCGAACTGTCTGGTCTGCCTATAGTGAGTC	TGCACCTGAAGCGAACTGTCTG	TOP
RBPCO_SNP1	Rubisco Activase Precursor (RBPCO)	AW127446/BV165621-4	[48]		4	0.901	1	GGGTGGAACCACCCAATACACTGTCAACAACCAGATGGTGAATGCCACACTCATGAACAT[T/C]GCTGATAACCCCACAAATGTCCAACTCCCTGGTATGTACAACAAGGAAGAAAATGCTCGT	ACTTCGTCAGTAACGGACGGGTGAATGCCACACTCATGAACATT	GAGTCGAGGTCATATCGTGGGTGAATGCCACACTCATGAACATC	CTGATAACCCCACAAATGTCTGGCGGATCTATGAAGCAGGACGTCTGCCTATAGTGAGTC	TGGCGGATCTATGAAGCAGGAC	BOT
rfs_SNP1	Raffinose synthase (rfs)	AJ426475	This study		5	0.795	1	CTCCATCTCAGCAACGACCCATACCGTTTAGTGAAAGAAGCAGTGAAAGTAATCCAAACC[A/C]AGTTAGGGACATTCAAGACTCTMGAAGAAAAAACACCACCTAGTATCATCGAGAAATTYG	ACTTCGTCAGTAACGGACAAGAAGCAGTGAAAGTAATCCAAACCA	GAGTCGAGGTCATATCGTAAGAAGCAGTGAAAGTAATCCAAACCC	GTTAGGGACATTCAAGACTCTCAACTGCTTGATGCCGCACACTGTCTGCCTATAGTGAGTC	CAACTGCTTGATGCCGCACACT	TOP
rfs_SNP3	Raffinose synthase (rfs)	AJ426475	This study		5	0.758	1	GCGAGATGGAATGAACCGAACCTCAGCTGGGGAACAAATGCCATGCAGGCTTATAAAATA[T/C]GAAGAGAATTATAAATTTAGAGAATACGAAAATGGTGATAATGGAGGGAAGARRGGTTTG	ACTTCGTCAGTAACGGACCAAATGCCATGCAGGCTTATAAAATAT	GAGTCGAGGTCATATCGTCAAATGCCATGCAGGCTTATAAAATAC	AAGAGAATTATAAATTTAGAGAATACGTTCTCGGACAGGAGCACGAGTCGTCTGCCTATAGTGAGTC	TTCTCGGACAGGAGCACGAGTC	BOT
rfs_SNP4	Raffinose synthase (rfs)	AJ426475	This study		5	0.864	1	AGACCTAAAGTGTGTGGAATGCCGGAAGCTAAGGTTGTTGTTCCGAAGCTGTCTCCGGGG[A/G]TGAAGATGACGATGGAGGATTTAGCGGTGGATAAGATTGTTGAGAATGGTGTGGGGCTAG	ACTTCGTCAGTAACGGACGCCGAAGCTGTCTCCGGGGA	GAGTCGAGGTCATATCGTGCCGAAGCTGTCTCCGGGGG	GAAGATGACGATGGAGGATTTAAATTGTGCGGTACACCCTACTCGGTCTGCCTATAGTGAGTC	AATTGTGCGGTACACCCTACTCG	TOP
rgp_SNP1	Reversibly glycosylatable polypeptide (RGP1)	U31565	This study	LG1 [11]	8	0.882	1	GTATATGGTTTCGAAGAAGAAGTATATCTACACCATTGATGATGATTGCTTTGTAAGTGT[T/G]GATTTGTGAATTTCGTTTGTTTATTATTATTTTTTTCTTGGATCGGGAAGTTTGTATGTT	ACTTCGTCAGTAACGGACGCATTGATGATGATTGCTTTGTAAGTGTT	GAGTCGAGGTCATATCGTGCATTGATGATGATTGCTTTGTAAGTGTG	ATTTGTGAATTTCGTTTGTTTATTCTAGCACATGGATGATCCGCTCGTCTGCCTATAGTGAGTC	CTAGCACATGGATGATCCGCTC	BOT
rgp_SNP2	Reversibly glycosylatable polypeptide (RGP1)	U31565	This study	LG1 [11]	8	0.901	1	CCCCATGTGCGGTATGAATCTGGCATTTAACCGTGAACTGATTGGACCTGCAATGTACTT[T/C]GGACTCATGGGTGATGGTCAGCCTATTGGACGCTACGACGATATGTGGGCTGGATGGTGC	ACTTCGTCAGTAACGGACGCTGACCATCACCCATGAGTCCA	GAGTCGAGGTCATATCGTGCTGACCATCACCCATGAGTCCG	AGTACATTGCAGGTCCAATCGATTCGCGTGACCTATTGATGCGGTCTGCCTATAGTGAGTC	GATTCGCGTGACCTATTGATGCG	TOP
rgp_SNP3	Reversibly glycosylatable polypeptide (RGP1)	U31565	This study	LG1 [11]	8	0.927	1	GCAGCACATTAAGAATCTCCTTAGTCCATCCACTCCATTTTTCTTCAACACCCTTTACGA[T/C]CCATACAGAGAAGGTACTGATTTCGTCCGTGGATACCCTTTCAGTCTTCGTGAAGGTGTC	ACTTCGTCAGTAACGGACGCCATTTTTCTTCAACACCCTTTACGAT	GAGTCGAGGTCATATCGTGCCATTTTTCTTCAACACCCTTTACGAC	CATACAGAGAAGGTACTGATTTCGAAAGTAGAGGGCCGACTGCTTTCGTCTGCCTATAGTGAGTC	AAAGTAGAGGGCCGACTGCTTTC	BOT
RNAH_SNP3	ATP-dependent RNA helicases (RNAH)	AI974503/BV165647-8	[48]	LG5 [22]	2	0.979	1	TAGCTTTCATTTTGTTGAGTCATGTCATTTTTAGTACCCTATGGCCTGTGCTCAGTGCCT[A/T]TTAGACATTTTATTTGATATGCCATTTTTCAGTCATTAGATSATTACGGCTTAGAATTTA	ACTTCGTCAGTAACGGACGTATGGCCTGTGCTCAGTGCCTT	GAGTCGAGGTCATATCGTGTATGGCCTGTGCTCAGTGCCTA	TAGACATTTTATTTGATATGCCATCGCTCTAGCCTGTACGGAAGTTGTCTGCCTATAGTGAGTC	CGCTCTAGCCTGTACGGAAGTT	BOT
RNAH_SNP4	ATP-dependent RNA helicases (RNAH)	AI974503/BV165647-8	[48]	LG5 [22]	2	0.723	1	TAGGAAATAATATCAGATTCTACTCATTCTCACCCTTCAAACTTCATTGTTACAGAATTA[A/T]WTTTTTTAATCATAAATTAAGTGCTAGATGTCAGATTGTTGCTATATTTCCAAATGATAT	ACTTCGTCAGTAACGGACCCCTTCAAACTTCATTGTTACAGAATTAT	GAGTCGAGGTCATATCGTCCCTTCAAACTTCATTGTTACAGAATTAA	TTTTTTAATCATAAATTAAGTGCTAGAATCGTCTATGCCGAGGTACGTCGTCTGCCTATAGTGAGTC	AATCGTCTATGCCGAGGTACGTC	BOT
RNAhel_SNP1	RNA helicase	PSCC24A19u (IPK Crop EST database)	This study	LG6 [11]	4	0.944	1	TGGACAGGGTGCTGTTTTTGATGTACCAGTCAAGGACTTGGATGTATTTCTTGCCGGTAA[A/T]GTTTCTTCATAGCTGACTAGAATTTTTTTGTGTGCATTRAAAAGTATTTTTTCACTTGCC	ACTTCGTCAGTAACGGACCTTGGATGTATTTCTTGCCGGTAAA	GAGTCGAGGTCATATCGTCTTGGATGTATTTCTTGCCGGTAAT	TTTCTTCATAGCTGACTAGAATTTTCTCGAATGGTCGATGGCTTCTATAGTCTGCCTATAGTGAGTC	CTCGAATGGTCGATGGCTTCTATA	TOP
RNAhel_SNP2	RNA helicase	PSCC24A19u (IPK Crop EST database)	This study	LG6 [11]	5	0.945	1	TAGTGCTGTGTTATTGTTATACTCTACCCAACATGGATGCATAATAACACAAGGAATGTT[A/T]ATCCCACCCACTACAATTTTGATAGCTGCTTGAACCTTGAACCCTAATATTAGGGACTTA	ACTTCGTCAGTAACGGACGCTATCAAAATTGTAGTGGGTGGGATT	GAGTCGAGGTCATATCGTGCTATCAAAATTGTAGTGGGTGGGATA	ACATTCCTTGTGTTATTATGCATTGGTGTGCAATCACGAGTATCTTGGTCTGCCTATAGTGAGTC	TGGTGTGCAATCACGAGTATCTTG	BOT
RNAR_SNP1	Ribonucleotide reductase (RNAR)	AI974442/BV165656-7	[48]	LG7 [22]	2	0.51	0.5	GAAACTGGAAATCCTTACATGCTTTTTAAGGTGATTTGAAAATAATTATTTTAAATGTTT[T/C]CAAGCTTCTATTAATACCTATTTGCTTACCTTTAATTTTTTCTGTACATAAATTTGCTTT	ACTTCGTCAGTAACGGACGTAAGCAAATAGGTATTAATAGAAGCTTGA	GAGTCGAGGTCATATCGTGTAAGCAAATAGGTATTAATAGAAGCTTGG	AACATTTAAAATAATTATTTTCAAATCCTGAGACTTATGACAACGCGGCGTCTGCCTATAGTGAGTC	CTGAGACTTATGACAACGCGGC	TOP
RNP_SNP1	Ribonucleoprotein (RNP)	BV165662-3	[48]		2	0.966	1	AATGTCTGATGAGAAAGAAATGAATGATGCCATTGCCGCTCTTGATGGCCAGGTATTACT[T/G]AAGTACTTTGTTTAATGATCAATGGTTAGATGCAAATCGAAGGGAATATGATTATTATGG	ACTTCGTCAGTAACGGACGCGCTCTTGATGGCCAGGTATTACTT	GAGTCGAGGTCATATCGTGCGCTCTTGATGGCCAGGTATTACTG	AGTACTTTGTTTAATGATCAATGGACCCACAGACGTTGGTCCGTAGGTCTGCCTATAGTGAGTC	ACCCACAGACGTTGGTCCGTAG	BOT
sbe1_SNP1	Starch branching enzyme I (SBE1)	X80009	This study	r/LG5 [13]	8	0.838	1	AAATATAAGGTAATATCTATCAATTATTAGTCTGGCAAGACTAAAGTTGTAACAAGAAAA[T/G]TCCTTTATAACAATGTCAAAGCTAAGATATGTTATTTTATCCTAAGAAACATCCTTTGCA	ACTTCGTCAGTAACGGACGTGGCAAGACTAAAGTTGTAACAAGAAAAT	GAGTCGAGGTCATATCGTGTGGCAAGACTAAAGTTGTAACAAGAAAAG	CCTTTATAACAATGTCAAAGCTAACGTTCTAGCCTAACCGCCTTGAGTCTGCCTATAGTGAGTC	CGTTCTAGCCTAACCGCCTTGA	BOT
sbe1_SNP3	Starch branching enzyme I (SBE1)	X80009	This study	r/LG5 [13]	8	0.959	1	CCCTTGCGGATGGAGTTGAATCAGAGCCAATTGAACTGTCAGATGGAGTAGAATCAGAGC[T/C]AATTGAGCTGTCAGTTGGAGTTGAATCAGAGCCAATTGAGCTGTCAGTTGAAGAAGCTGA	ACTTCGTCAGTAACGGACTTCAACTCCAACTGACAGCTCAATTA	GAGTCGAGGTCATATCGTTTCAACTCCAACTGACAGCTCAATTG	CTCTGATTCTACTCCATCTGACAATATCACGGGCAACCTCGTCACGTCTGCCTATAGTGAGTC	ATATCACGGGCAACCTCGTCAC	TOP
sbe1_SNP4	Starch branching enzyme I (SBE1)	X80009	This study	r/LG5 [13]	8	0.911	1	AGAGCCAATTGAGYGGTCAGTTGAAGAAGTTGAATCAGAGACAACTCAACAGTCAGTTGA[A/G]GTTGAATCAGAGACAACTCAACAGTCAGTTGAAGTTGAATCAGAGACAACTCAATAGTCA	ACTTCGTCAGTAACGGACTCAGAGACAACTCAACAGTCAGTTGAA	GAGTCGAGGTCATATCGTTCAGAGACAACTCAACAGTCAGTTGAG	TTGAATCAGAGACAACTCAACAAGTCCACAATCGCTAAGCCTCGGTCTGCCTATAGTGAGTC	AGTCCACAATCGCTAAGCCTCG	TOP
sbe2_SNP1	Starch branching enzyme II (SBE2)	X80010	This study	LG3 [11]	8	0.846	1	TAGTGATGGAGTTTGGGTTGACCGTATCCCTGCTTGGATTAAATATGCCACTGTCGATCC[A/T]ACCAGATTTGCTGCTCCCTAYGATGGTGTCTACTGGGATCCACCACTTTCAGAGAGGTCY	ACTTCGTCAGTAACGGACTAGGGAGCAGCAAATCTGGTA	GAGTCGAGGTCATATCGTTAGGGAGCAGCAAATCTGGTT	GATCGACAGTGGCATATTTAATACTCGTATGCTTGCATGGAGCCGTCTGCCTATAGTGAGTC	ACTCGTATGCTTGCATGGAGCC	TOP
sbe2_SNP3	Starch branching enzyme II (SBE2)	X80010	This study	LG3 [11]	8	0.962	1	ACCAAAGCCCAAAGCTCCACGGATATATGAAGCTCATGTGGGAATGAGTAGCTCTGAGCC[A/C]CGCATAAACTCTTACAGGGAATTYGCAGATGATATTTTRCCACGTATTCGGGAAAATAAC	ACTTCGTCAGTAACGGACGGTGGGAATGAGTAGCTCTGAGCCA	GAGTCGAGGTCATATCGTGGTGGGAATGAGTAGCTCTGAGCCC	GCATAAACTCTTACAGGGAATTCTAGAACGTCAGACCGGCTTGCGTCTGCCTATAGTGAGTC	CTAGAACGTCAGACCGGCTTGC	TOP
Selbin_SNP1	Selenium-binding protein	GH719845	This study		12	0.905	1	TGAGCAGATGAATGATCTGGGTTTGGAGATAACCTCAGAGACTTTGCTTGCTGTGTTATC[T/G]GCTTGTGCTAGTGCAGAGGCYGTGGAGGATGCWTACCTACATTTTGAAACCATGAAAAGC	ACTTCGTCAGTAACGGACGCCTCTGCACTAGCACAAGCA	GAGTCGAGGTCATATCGTGCCTCTGCACTAGCACAAGCC	ATAACACAGCAAGCAAAGTCTCAGGCGATAGGCTGTACGAATCGGTCTGCCTATAGTGAGTC	AGGCGATAGGCTGTACGAATCG	TOP
Selbin_SNP2	Selenium-binding protein	GH719845	This study		12	0.911	1	ATCTGGATACCTCGAAGAAGCTGRGGAATTTATTAAGAATTTGCCATTTGAGCCTACTGT[C/G]ACAGTATTGGAGACCCTCAAGARTTTTGCTCGACTTCATGGAGATATTGATCTTGAAGAC	ACTTCGTCAGTAACGGACGAATTTGCCATTTGAGCCTACTGTG	GAGTCGAGGTCATATCGTGAATTTGCCATTTGAGCCTACTGTC	CAGTATTGGAGACCCTCAAGAGTTTGCACTATCAACCGTCCGCGTCTGCCTATAGTGAGTC	GTTTGCACTATCAACCGTCCGC	BOT
Selbin_SNP3	Selenium-binding protein	GH719845	This study		12	0.803	1	ATTGATCTTGAAGACCATGTTGAAGAGTTGATAGTTAGTCTTGACCCGTCAAAGGCGGTT[A/G]CCAATAAGATCCCTACCCCGCCTCCCAAAAAATATACTGCAATCAGCATGCTTGATGGCA	ACTTCGTCAGTAACGGACGTTGACCCGTCAAAGGCGGTTA	GAGTCGAGGTCATATCGTGTTGACCCGTCAAAGGCGGTTG	CAATAAGATCCCTACCCCGGTTGTCCATACAAGCCGGAGACGTCTGCCTATAGTGAGTC	GTTGTCCATACAAGCCGGAGAC	TOP
Selbin_SNP4	Selenium-binding protein	GH719845	This study		12	0.863	1	CCTACCCCGCCTCCCAAAAAATATACTGCAATCAGCATGCTTGATGGCAGGAACAGAATC[A/G]TTGAGTATAAGAATCCTACTCTTTACAAGGATGACGAGAAGTTGAAGGCTTTGAGCAGTA	ACTTCGTCAGTAACGGACTGCTTGATGGCAGGAACAGAATCA	GAGTCGAGGTCATATCGTTGCTTGATGGCAGGAACAGAATCG	TGAGTATAAGAATCCTACTCTTTACACCCACTTACGTCGCATGGGACTGTCTGCCTATAGTGAGTC	CCCACTTACGTCGCATGGGACT	TOP
SGR_SNP1	Senescence-inducible chloroplast stay-green protein (sgr)	AM884277-8	[53]	I-i/LG1 [4]	2	0.985	1	TTCTCCTCAACAGAAACCATGTTTTCCGCATAGAAGACGGTTTGAGAATGGGAAGAAGAA[A/T]CAATCAATTGTTCCTGTATGTTTTTTCTGTTTTTTTCTCTCTTCAATTTTCCAACATAAA	ACTTCGTCAGTAACGGACCGGTTTGAGAATGGGAAGAAGAAA	GAGTCGAGGTCATATCGTCGGTTTGAGAATGGGAAGAAGAAT	AATCAATTGTTCCTGTATGTTTTTATCACACGCAGTCGGCTGTCTTGTCTGCCTATAGTGAGTC	ATCACACGCAGTCGGCTGTCTT	TOP
Snrk1_SNP1	SNF1-related protein kinase (snrk1)	AJ971810	This study		3	0.701	1	AGCAACAGGGTGCAAAATGAGGTTTGTTTCATTCATTTAAACCTTATATACCTTCCTGCC[A/C]GATTGCTTCTTACTACCATCAATTTATTTCAGGGTACTGTAACYTACTATTTGTTATTGG	ACTTCGTCAGTAACGGACAAATAAATTGATGGTAGTAAGAAGCAATCT	GAGTCGAGGTCATATCGTAAATAAATTGATGGTAGTAAGAAGCAATCG	GCAGGAAGGTATATAAGGTTTAAAGTCGGTAGATCACGTTCAGCACGTCTGCCTATAGTGAGTC	GTCGGTAGATCACGTTCAGCAC	BOT
Snrk1_SNP2	SNF1-related protein kinase (snrk1)	AJ971810	This study		3	0.808	1	TATATACCTTCCTGCCMGATTGCTTCTTACTACCATCAATTTATTTCAGGGTACTGTAAC[T/C]TACTATTTGTTATTGGACAATCGTTATCGTGTTTCCACTGGCTATCTTGGAGCTGAGTTT	ACTTCGTCAGTAACGGACCCATCAATTTATTTCAGGGTACTGTAACT	GAGTCGAGGTCATATCGTCCATCAATTTATTTCAGGGTACTGTAACC	ACTATTTGTTATTGGACAATCGTTGTTTCCGCGCACAGATAGTCACGTCTGCCTATAGTGAGTC	GTTTCCGCGCACAGATAGTCAC	BOT
Snrk1_SNP3	SNF1-related protein kinase (snrk1)	AJ971810	This study		3	0.696	1	TTATATCTTAAAGTTGATAGGACACATTTTTAACTTTTAAATTGTATCCCCATATGAAAT[A/G]TGCAGTAGTCTCAAAATTGCTTRTTATACTCTAAACAGTATTTGCACRAGTAAATCATAC	ACTTCGTCAGTAACGGACCTTTTAAATTGTATCCCCATATGAAATA	GAGTCGAGGTCATATCGTCTTTTAAATTGTATCCCCATATGAAATG	GCAGTAGTCTCAAAATTGCTTCCTTGCGTCCGAGAGTAAGGGCGTCTGCCTATAGTGAGTC	CCTTGCGTCCGAGAGTAAGGGC	TOP
Snrk1_SNP4	SNF1-related protein kinase (snrk1)	AJ971810	This study		3	0.938	1	TTCTAGCTGTTAATGAAATAATTGTTGGATGCTTGTTTCAACTGATTTGTGTCTGTTTGG[A/T]GAATGAATCATCAAATTTGTTGATTGAATGGGTTAATTATATGCTTCCTTTTWTCATGTT	ACTTCGTCAGTAACGGACTTTCAACTGATTTGTGTCTGTTTGGT	GAGTCGAGGTCATATCGTTTTCAACTGATTTGTGTCTGTTTGGA	AATGAATCATCAAATTTGTTGATCCGGCTTTGAGGCAACTCGACTGTCTGCCTATAGTGAGTC	CCGGCTTTGAGGCAACTCGACT	BOT
Snrk1_SNP5	SNF1-related protein kinase (snrk1)	AJ971810	This study		3	0.772	1	TCATGTTGGGTGTAATGCTTCCTTTTTTCACGTTTTTGATATTTACCTGTAACTG[A/G]TCTATTTATTGACTTGTGCTAGTCTCGAGCCCAACCTCGAGAAATAATGGTTGAGGTCCT	ACTTCGTCAGTAACGGACGTCGAGACTAGCACAAGTCAATAAATAGAT	GAGTCGAGGTCATATCGTGTCGAGACTAGCACAAGTCAATAAATAGAC	AGTTACAGGTAAATATCAAAAACGTTCTACCTACAGTTCGATAGCCCGGTCTGCCTATAGTGAGTC	TCTACCTACAGTTCGATAGCCCG	BOT
SOD9_SNP1	Cu/Zn superoxide dismutase II (SOD9)	X56435	This study	LG7 [11]	45	0.557	0.5	TAGTAGAGGGATACTACTAGCCTAGCCAAGTGGCTCCCACAAGAGAGTATTCTCTCTTTC[C/G]ARTAACAGAWTTCCGAGATGATTCTCGTACTCCATATTATTCYCTTATATAACTAACTCT	ACTTCGTCAGTAACGGACGCTCCCACAAGAGAGTATTCTCTCTTTCG	GAGTCGAGGTCATATCGTGCTCCCACAAGAGAGTATTCTCTCTTTCC	TTCCGAGATGATTCTCGTACTGTCTCTTCAAGGCACGACTCGTGTCTGCCTATAGTGAGTC	GTCTCTTCAAGGCACGACTCGT	BOT
SOD9_SNP3	Cu/Zn superoxide dismutase II (SOD9)	X56435	This study	LG7 [11]	45	0.821	1	GCCCAACTCCCTCATTCCTATCACTGTCCCAAGCTTCAACACATGTATTAGCCAAATAAA[T/C]AATAGATGAATGTCTACTTGTCACAAGGGAAGAATGATATAAATATGAAGTTGGTTGTTT	ACTTCGTCAGTAACGGACGCTTCAACACATGTATTAGCCAAATAAAT	GAGTCGAGGTCATATCGTGCTTCAACACATGTATTAGCCAAATAAAC	ATAGATGAATGTCTACTTGTCACAAACTGCCAGTGCTGCGATCTACGGTCTGCCTATAGTGAGTC	ACTGCCAGTGCTGCGATCTACG	BOT
SPS_SNP1	Sucrose phosphate synthase (SPS)	Z56278	This study	LG4 [11]	8	0.821	1	GAGAAGCTACTGCKGATATGTCTGAGGATTTGTCTGAAGGAGAGAGAGGAGATCCGGTGA[A/G]TGATGTTTCTGCGCATGGTGGTGATGTTTCTGCTCACGGTGGTGATTCGGTTAAATCCAG	ACTTCGTCAGTAACGGACGCACCATGCGCAGAAACATCAT	GAGTCGAGGTCATATCGTGCACCATGCGCAGAAACATCAC	CACCGGATCTCCTCTCTCTATACCCTACAGTTGCGGACGAGGTCTGCCTATAGTGAGTC	ATACCCTACAGTTGCGGACGAG	BOT
SPS_SNP2	Sucrose phosphate synthase (SPS)	Z56278	This study	LG4 [11]	8	0.609	1	GCGTTAYTTRACTTTTTCATTCTGTTTTGGATGTATTTGAATGCGAAAGTAGATTAAGCT[A/G]TGCYGCTCATGATTGATGTTATTATAATTGTTTTTATTATGTGGMKCTCTCTTTCTTATC	ACTTCGTCAGTAACGGACTTTGAATGCGAAAGTAGATTAAGCTA	GAGTCGAGGTCATATCGTTTTGAATGCGAAAGTAGATTAAGCTG	GCTCATGATTGATGTTATTATAATTTGTGATAACGGTCGCTACACGGGTCTGCCTATAGTGAGTC	TGTGATAACGGTCGCTACACGG	TOP
SQEX_SNP1	Squalene Monooxygenase (SQEX)	AW126351/BV165714-5	[48]	LG7 [22]	2	0.66	1	CTGGTGTTGCTGGTGCTGCTCTTGCTTATACACTTGGAAAGGTATATATAATAAGCTTTT[A/G]TTTCTTGAGTTTATGCATTTCATTAATATGMTGGTTTTCTTGTGATGTTGTTTGTTATAT	ACTTCGTCAGTAACGGACTTAATGAAATGCATAAACTCAAGAAAT	GAGTCGAGGTCATATCGTTTAATGAAATGCATAAACTCAAGAAAC	AAAGCTTATTATATATACCTTTCCAAGGCATTTCGTGTACCTACCACCGTCTGCCTATAGTGAGTC	GGCATTTCGTGTACCTACCACC	BOT
SQEX_SNP2	Squalene Monooxygenase (SQEX)	AW126351/BV165714-5	[48]	LG7 [22]	2	0.924	1	TTGYCACGGCTAAATCGTGGTTAAATTGCGGCTAATCTATAGAGGGCCTCCAAAAACTTG[A/T]GACAACTTTGAGAATGAGTAATGATTGTTTGTTGCAGGATGGACGGCGAGTGCATGTGAT	ACTTCGTCAGTAACGGACTCTATAGAGGGCCTCCAAAAACTTGA	GAGTCGAGGTCATATCGTTCTATAGAGGGCCTCCAAAAACTTGT	ACAACTTTGAGAATGAGTAATGATTACAATGGTCTTCATGCGCCCTCGTCTGCCTATAGTGAGTC	ACAATGGTCTTCATGCGCCCTC	TOP
SS_SNP3	Second sucrose synthase	AJ001071	This study	LG5 [11]	8	0.674	1	TTTTGTGTAAGTTTGGTTTAAATTTTGGAAGAGCCAAAAGCAATTCTAGAGATTTGATTC[T/C]RKAATGATTTTGAGGTGTTTGGTTCTTCKGGAGTAGAATTGATTCTGCTTCTAGAATTGA	ACTTCGTCAGTAACGGACGCCAAAAGCAATTCTAGAGATTTGATTCT	GAGTCGAGGTCATATCGTGCCAAAAGCAATTCTAGAGATTTGATTCC	AATGATTTTGAGGTGTTTGGTTCCGTGAAAGACGCTAAAGATGTGTGTCTGCCTATAGTGAGTC	CCGTGAAAGACGCTAAAGATGTGT	BOT
SS_SNP4	Second sucrose synthase	AJ001071	This study	LG5 [11]	8	0.953	1	GGCCAGGTATTCGTAATTATCATGTTATTAAGAACAATTAAGCTGGACATGTATGCAGTG[T/C]TCAGTGCCACCTATCGTCCGATTGATTCCATCCATTTTTGTTTGAGTTTTTATAYGTTGA	ACTTCGTCAGTAACGGACATCGGACGATAGGTGGCACTGAA	GAGTCGAGGTCATATCGTATCGGACGATAGGTGGCACTGAG	ACTGCATACATGTCCAGCTTAATATCGGTTAGTATCAGAGCACGAGAGTCTGCCTATAGTGAGTC	ATCGGTTAGTATCAGAGCACGAGA	TOP
SS_SNP5	Second sucrose synthase	AJ001071	This study	LG5 [11]	8	0.625	1	ATTGATTCCATCCATTTTTGTTTGAGTTTTTATAYGTTGAATGCTATTCAACACAAAAGT[T/G]TTTTATATCTCCAGGTTGTTTATATACTAGATCAAGTGCGGGCCCTTGAGAGTGAGATGC	ACTTCGTCAGTAACGGACTTGAATGCTATTCAACACAAAAGTT	GAGTCGAGGTCATATCGTTTGAATGCTATTCAACACAAAAGTG	TTTATATCTCCAGGTTGTTTATATACATTAGCGCCGGAAGCCTGTCATGTCTGCCTATAGTGAGTC	ATTAGCGCCGGAAGCCTGTCAT	BOT
St100044_SNP2	Sulfate transporter	BQ138405	This study		9	0.948	1	AGCAAAAACAGCAGCTTCAAACATAGTAATGTCTGTGACAGTAATGGTGACACTCATTTT[T/C]CTTATGCCATTGTTCCAGTACACACCTAATGTTGTATTGGGTGCAATCATAGTCACMGCG	ACTTCGTCAGTAACGGACGGTGTGTACTGGAACAATGGCATAAGA	GAGTCGAGGTCATATCGTGGTGTGTACTGGAACAATGGCATAAGG	AAATGAGTGTCACCATTACTGTCGCGGTGCGTCATAGCTCAATTCGTCTGCCTATAGTGAGTC	GCGGTGCGTCATAGCTCAATTC	TOP
St100044_SNP3	Sulfate transporter	BQ138405	This study		9	0.95	1	TTTYCTTATGCCATTGTTCCAGTACACACCTAATGTTGTATTGGGTGCAATCATAGTCAC[A/C]GCGGTGATTGGCCTTGTTGATATMCCTGCTGCTTGTCACATTTGGAAGATGGACAAATTC	ACTTCGTCAGTAACGGACTATCAACAAGGCCAATCACCGCT	GAGTCGAGGTCATATCGTTATCAACAAGGCCAATCACCGCG	TGACTATGATTGCACCCAATACGTCTGGTGAGCTAAAGACCGTGGTCTGCCTATAGTGAGTC	GTCTGGTGAGCTAAAGACCGTG	BOT
St106463_SNP2	Sulfate transporter	AW329416	This study		6	0.615	1	AGACATGAAGTTGTAAATGAAATTAAATTTGGACCCTCTTCRATAGAAGTGATGAAATTC[A/T]CAAAACAGGCATGGAAGAAAGGTTTTATCAAGGGTGCAGTTCCGCAGCTTCCTTTATCAA	ACTTCGTCAGTAACGGACACCTTTCTTCCATGCCTGTTTTGT	GAGTCGAGGTCATATCGTACCTTTCTTCCATGCCTGTTTTGA	GAAGAGGGTCCAAATTTAATTTGATTTCGTCGGTGGAAGCCAGAGTCTGCCTATAGTGAGTC	GATTTCGTCGGTGGAAGCCAGA	BOT
sts1_SNP1	Stachyose synthase (sts1)	AJ311087	This study		5	0.841	1	AGATAAAAAAAGTAGTAAAAGAAATTGATGATCTCTTTGGTGGAGAACAATTTAGTAGTG[T/G]TGAAAAGAGTGAGATGAAGAGTGAGTATGGATTGAAGGCTTTCACAAAGGATTTGAGGAC	ACTTCGTCAGTAACGGACGTCTTTGGTGGAGAACAATTTAGTAGTGT	GAGTCGAGGTCATATCGTGTCTTTGGTGGAGAACAATTTAGTAGTGG	GAAAAGAGTGAGATGAAGAGTGACCAAACGCGAGCATCTATTGCGGTCTGCCTATAGTGAGTC	CCAAACGCGAGCATCTATTGCG	BOT
sts1_SNP2	Stachyose synthase (sts1)	AJ311087	This study		5	0.94	1	ACTCTCACCTGGTCTTGATGGAACAATGGAGGATCTTGCAGTGGTTGAGATTTCCAAAGC[T/G]TCACTTGGGCTAGTTCATCCTAGTCAAGCTAATGAGCTTTATGACTCCATGCATTCTTAT	ACTTCGTCAGTAACGGACGGCAGTGGTTGAGATTTCCAAAGCT	GAGTCGAGGTCATATCGTGGCAGTGGTTGAGATTTCCAAAGCG	CACTTGGGCTAGTTCATCCTAACAGTGGGTATATGACGCAATTCGGTCTGCCTATAGTGAGTC	ACAGTGGGTATATGACGCAATTCG	BOT
subt_SNP1	Subtilisin-like serine protease	AC146561_45	This study		11	0.95	1	GCATCAATGGATTCTCAACAAGTTTGACAGTTGAAGAACATGAGTTACTAAAGAGCCAAC[A/C]AGGGATTCTAAAGGTGACACCAGATAAAAAGTACAAACTCCACACAACTCGAACACCARA	ACTTCGTCAGTAACGGACTCTGGTGTCACCTTTAGAATCCCTT	GAGTCGAGGTCATATCGTTCTGGTGTCACCTTTAGAATCCCTG	TTGGCTCTTTAGTAACTCATGTTACGCTAAGGTATCACGATGGCCGTCTGCCTATAGTGAGTC	ACGCTAAGGTATCACGATGGCC	BOT
subt_SNP2	Subtilisin-like serine protease	AC146561_45	This study		11	0.965	1	TGGTGCCAGGTTCTATCGAAAGGGTTTCGAGGCATCTTTAGATTCAACTAATGAAACCAA[A/G]TTGCCTAAAACACCTCGAGATGATTTTGGCCATGGAACCCACGCCGCGAGCACGGCTGTA	ACTTCGTCAGTAACGGACTCATCTCGAGGTGTTTTAGGCAAT	GAGTCGAGGTCATATCGTTCATCTCGAGGTGTTTTAGGCAAC	TGGTTTCATTAGTTGAATCTAAAGGCGTCGAACTACATAGGGCTGAGTCTGCCTATAGTGAGTC	GCGTCGAACTACATAGGGCTGA	BOT
Sucsyn_SNP1	Sucrose synthase	AJ012080	This study	LG4 [11]	8	0.815	1	AAAATTTGCAACCTGCTGAGTTTCTCAAATTCAAGGAAGAACTTGTTGATGGAAGGTACT[A/G]ATTAACAAATTGATTCAGTTTTTATAATCATTGGTTTTGTGWTTTTGTTAATGTTTTTAC	ACTTCGTCAGTAACGGACGGAAGAACTTGTTGATGGAAGGTACTA	GAGTCGAGGTCATATCGTGGAAGAACTTGTTGATGGAAGGTACTG	TTAACAAATTGATTCAGTTTTTATAATAGCTGTTCGGGAGGACAAACGGTCTGCCTATAGTGAGTC	TAGCTGTTCGGGAGGACAAACG	TOP
Suf4_SNP1	Sucrose transport protein (SUF4)	DQ221697	This study		3	0.956	1	TTTTTCAAAGCCTATATGGATAGTATTGTCTGTTACTGCTCTAACATGGGTTGGATGGTT[T/C]CCATTTCTTCTATTCGATACTGATTGGATGGGCCGAGAAATTTATGGCGGTGAGCCAAAT	ACTTCGTCAGTAACGGACGGCTCTAACATGGGTTGGATGGTTT	GAGTCGAGGTCATATCGTGGCTCTAACATGGGTTGGATGGTTC	CATTTCTTCTATTCGATACTGATTGGCATCCGTCCACAAGTTAGGTGGTCTGCCTATAGTGAGTC	GCATCCGTCCACAAGTTAGGTG	BOT
Sugtrans_SNP3	Sugar transporter	CD859323	This study	LG5 [11]	5	0.995	1	TTTTAAAACTTGAATAAACTTTATTTTGTCATAGGATTTCCTTCTGCGACCGGGAGTATA[A/G]TTTATGCTATTCTTCAGGTTCTTTTTTTAAACTTAACCAGTAGTCCTTGAAAAGTTTGAT	ACTTCGTCAGTAACGGACGTCCTTCTGCGACCGGGAGTATAA	GAGTCGAGGTCATATCGTGTCCTTCTGCGACCGGGAGTATAG	TTATGCTATTCTTCAGGTTCTTTTAAAGCTCGGTTTTCCGTGGACCGTCTGCCTATAGTGAGTC	AAAGCTCGGTTTTCCGTGGACC	TOP
SUI1H_SNP1	Protein Translation Factor SUI1 Homologue (SUI1H)	AW125975/BV165720-1	[48]		2	0.867	1	GAGTTAGGTCATGTCTGAATTAACGCACAAATTCCTACTACCTTTGGTAAGTTGAATTGT[A/T]ACATTTTGACCTCTTGATCATTGTTTTCTGTTGGATTAATTTTTCTGTTCTTGATGTGTW	ACTTCGTCAGTAACGGACAAAACAATGATCAAGAGGTCAAAATGTA	GAGTCGAGGTCATATCGTAAAACAATGATCAAGAGGTCAAAATGTT	CAATTCAACTTACCAAAGGTAGTCGCGAGTAACTCAGACCTTCGTGTCTGCCTATAGTGAGTC	CGCGAGTAACTCAGACCTTCGT	TOP
SUI1H_SNP2	Protein Translation Factor SUI1 Homologue (SUI1H)	AW125975/BV165720-1	[48]		2	0.993	1	TGTTCTTGATGTGTWTCCCTTCAGGAAAGGGTAGTCATAAGTTGTCCAACTATGCTGTGT[A/T]TGGTTGGGTTCCTTGTGAACGCCGTTGCAGATTGCTAACATTAGCATATCTATTGTTTGA	ACTTCGTCAGTAACGGACCGTTCACAAGGAACCCAACCAT	GAGTCGAGGTCATATCGTCGTTCACAAGGAACCCAACCAA	CACAGCATAGTTGGACAACTTATACGGTACTGCCTGTCGCATAGAGTCTGCCTATAGTGAGTC	ACGGTACTGCCTGTCGCATAGA	BOT
sus3_SNP1	Sucrose synthase isoform 3 (sus3)	AJ311496	This study	LG6 [11]	8	0.791	1	GGCGTTGAGTTTCTCAATCGCCATCTTTCTGCTAAGCTTTTCCATGGCAAAGAAAGCTTG[A/C]AGCCACTGCTGGAGTTCCTTAGGCTTCACAACCATAACGGGAAGGTATTTTCGACAAATK	ACTTCGTCAGTAACGGACCCTAAGGAACTCCAGCAGTGGCTT	GAGTCGAGGTCATATCGTCCTAAGGAACTCCAGCAGTGGCTG	AAGCTTTCTTTGCCATGGAACCAAGGGGCTCGACTTAGTCCGTCTGCCTATAGTGAGTC	ACCAAGGGGCTCGACTTAGTCC	BOT
sus3_SNP5	Sucrose synthase isoform 3 (sus3)	AJ311496	This study	LG6 [11]	8	0.882	1	AGCGATGGAAACATCGTTGCCTCTTTGTTAGCACATAAATTAGGCGTAACACAGGTTTGT[A/C]TACACGCTTCGATTTTCTAATATAGCTGTTAGTTACCTTTGTTGATTACACTTTGAAATA	ACTTCGTCAGTAACGGACCATAAATTAGGCGTAACACAGGTTTGTA	GAGTCGAGGTCATATCGTCATAAATTAGGCGTAACACAGGTTTGTC	ACACGCTTCGATTTTCTAATATAATGCGGTCGTTTTCTAACCCAGAGGTCTGCCTATAGTGAGTC	ATGCGGTCGTTTTCTAACCCAGAG	TOP
sus3_SNP8	Sucrose synthase isoform 3 (sus3)	AJ311496	This study	LG6 [11]	8	0.824	1	GAAGCATGTGACGAATCTCGAACGCCGTGAGAGCAAACGCTACCTCGAGATGTTTTATGC[A/G]CTCAAATACAGCAAATTGGTACTAACATTTCTTCTCTCATTACACTATAGTTATAGCTTT	ACTTCGTCAGTAACGGACACGCTACCTCGAGATGTTTTATGCA	GAGTCGAGGTCATATCGTACGCTACCTCGAGATGTTTTATGCG	TCAAATACAGCAAATTGGTACTAATGGTCCGGGCTTCACAATGACTGTCTGCCTATAGTGAGTC	TGGTCCGGGCTTCACAATGACT	TOP
sut1_SNP1	Sucrose transport protein (SUT1)	AF109922	This study	LG2 [11]	8	0.498	0.5	ACGGTTTTAGCCACCGCTGCACTGATCTACGTGAAGGAAACTCCACTAATAGCGGAGAAA[A/G]CYACGGTGGTTCAAACGGTGGCATGCCGTGTTTTGGGCAGTTATCCGGTGCTTTCAAGGA	ACTTCGTCAGTAACGGACGGAAACTCCACTAATAGCGGAGAAAA	GAGTCGAGGTCATATCGTGGAAACTCCACTAATAGCGGAGAAAG	ACGGTGGTTCAAACGGTTGAAGACGGATTCCCTTGTCGTGGTCTGCCTATAGTGAGTC	TGAAGACGGATTCCCTTGTCGTG	TOP
sut1_SNP2	Sucrose transport protein (SUT1)	AF109922	This study	LG2 [11]	8	0.76	1	AGAGGTTTATGGAGGAACGGTTGGGGAAGGTCATGCGTATGATATGGGTGTGCGCGCGGG[T/G]GCTTTAGGACTCATGTTAAACTCCGTCGTTTTGGGTGCAACGTCACTGGGTGTTGATATC	ACTTCGTCAGTAACGGACATATGGGTGTGCGCGCGGGT	GAGTCGAGGTCATATCGTATATGGGTGTGCGCGCGGGG	CTTTAGGACTCATGTTAAACTCCGCACTGCGCCAACCTTAGTGGGGTCTGCCTATAGTGAGTC	GCACTGCGCCAACCTTAGTGGG	BOT
sut1_SNP3	Sucrose transport protein (SUT1)	AF109922	This study	LG2 [11]	8	0.992	1	AATTGGATTATGTGCTTATAAATAATTTGACCAACTTTTAATTGGAGCATGCCATGCATG[A/G]AAGAAGACATGTGAATGTTACGATTTCCAAAGAATTTCAGTAATTTTTTGTGGGCGATAG	ACTTCGTCAGTAACGGACGTAATTGGAGCATGCCATGCATGA	GAGTCGAGGTCATATCGTGTAATTGGAGCATGCCATGCATGG	AGAAGACATGTGAATGTTACGATGGGTAGGCTCCATGTAAACGCTGTCTGCCTATAGTGAGTC	GGGTAGGCTCCATGTAAACGCT	TOP
sutmem_SNP1	Sucrose transmembrane transporter	PSCC25K24u (IPK Crop EST database)	This study		5	0.887	1	CTTGGCACCRTAGAGTGTAATGACACTATTATTATCGAATTAAATTTCGCAGAGTGCAGG[A/G]TTCTCCTTAGCATCTGATGCTACCCGGGTTTCTATTCTCCTTGGTGTATTTAAGGTAGAT	ACTTCGTCAGTAACGGACGGAATTAAATTTCGCAGAGTGCAGGA	GAGTCGAGGTCATATCGTGGAATTAAATTTCGCAGAGTGCAGGG	TCTCCTTAGCATCTGATGCTACCACCGACTTAATTCCGAAGGCCGTCTGCCTATAGTGAGTC	CACCGACTTAATTCCGAAGGCC	TOP
sym10_SNP1	Nod factor recognition protein (sym10)	AJ575250-2	[51]	LG1 [58]	3	0.923	1	TGGTGCATCACAAGTGGATATGTTTACTGAAAACAATCAAAACTTCACTGCTTCAACCAA[T/C]GTTCCGATTTTGATCCCTGTGACAAAGTTACCGGTAATTGATCAACCATCTTCAAATGGA	ACTTCGTCAGTAACGGACGGTCACAGGGATCAAAATCGGAACA	GAGTCGAGGTCATATCGTGGTCACAGGGATCAAAATCGGAACG	TGGTTGAAGCAGTGAAGTTTTTCGATATTTGCGAGGCACTGTATGGTCTGCCTATAGTGAGTC	TCGATATTTGCGAGGCACTGTATG	TOP
sym10_SNP2	Nod factor recognition protein (sym10)	AJ575250-2	[51]	LG1 [58]	3	0.797	1	AATGGATGCGATCATGGAAGCTACAATGAACCTGAGTGAGAATTGTAAGATTGGTGAATC[T/C]GTTTACAAGGCTAATATAGATGGTAGAGTTTTAGCAGTGAAAAAAATCAAGAAAGATGCT	ACTTCGTCAGTAACGGACGTGAGTGAGAATTGTAAGATTGGTGAATCT	GAGTCGAGGTCATATCGTGTGAGTGAGAATTGTAAGATTGGTGAATCC	TTTACAAGGCTAATATAGATGGTAGACGTATGTGGCGCAAGTGCATTACGTCTGCCTATAGTGAGTC	CGTATGTGGCGCAAGTGCATTAC	BOT
sym10_SNP3	Nod factor recognition protein (sym10)	AJ575250-2	[51]	LG1 [58]	3	0.944	1	GTTTCCTTGTTTACGAGTATGCTGAAAATGGATCACTTGATGAGTGGTTGTTCTCAGAGT[T/C]GTCGAAAACTTCGAACTCGGTGGTCTCGCTTACATGGTCTCAGAGAATAACAGTAGCAGT	ACTTCGTCAGTAACGGACCCACCGAGTTCGAAGTTTTCGACA	GAGTCGAGGTCATATCGTCCACCGAGTTCGAAGTTTTCGACG	CTCTGAGAACAACCACTCATCTAGGATTGCGCCAGTCTTACATGAGTCTGCCTATAGTGAGTC	TAGGATTGCGCCAGTCTTACATGA	TOP
sym10_SNP4	Nod factor recognition protein (sym10)	AJ575250-2	[51]	LG1 [58]	3	0.703	1	TGAAGGTAACACTRAATCAATGCTTCAGTTTCTTATATTCAAGATGGTTACTTTGTTTAG[A/G]TGATTATTGATTACATCTTTATGTGTGGAACTATATGGTTATTTTAATTAAGGGAATTRK	ACTTCGTCAGTAACGGACGTCCACACATAAAGATGTAATCAATAATCAT	GAGTCGAGGTCATATCGTGTCCACACATAAAGATGTAATCAATAATCAC	TAAACAAAGTAACCATCTTGAATATGCTATGTGCTAGTATCCGGGCAGTCTGCCTATAGTGAGTC	GCTATGTGCTAGTATCCGGGCA	BOT
TBB2_SNP1	Tubulin Beta-2 Chain (TBB2)	AW191276/BV165739-40	[48]	LG7 [22]	2	0.567	0.5	TACCGATTCGGTTGGGAATCGGAAGCCGCTAGTGTTGTTGATGATGTGAAGAAAAATTCC[A/G]AAGCTAGTGTGAATGGAATTGTGATTCGGAGAAGATTGCAATTGATGATGTATAATATCA	ACTTCGTCAGTAACGGACGTTTCTTGCATTGGTACACAGGTGAA	GAGTCGAGGTCATATCGTGTTTCTTGCATTGGTACACAGGTGAG	GAATGGACGAGATGGAATTCATTCCAGGGGAGCTACGAGCGTGTCTGCCTATAGTGAGTC	ATTCCAGGGGAGCTACGAGCGT	TOP
TCMO_SNP1	Trans-Cinnamate 4-Monooxygenase (TCMO)	AW127521/BV165745-6	[48]	LG1 [22]	2	0.883	1	GAATTTCAAGATGGTTATAGACAGCTTTATAATGCATATTTNKKTTTAATATTGCAGTGT[C/G]AATCGGTGTAAGCGTAGCTTGGCCGAGATTGCTGTCAAAGCTGTTCTTGCTGTTGCTGAT	ACTTCGTCAGTAACGGACGGAATCACAATTCCATTCACACTAGCTTT	GAGTCGAGGTCATATCGTGGAATCACAATTCCATTCACACTAGCTTC	GAATTTTTCTTCACATCATCAACGTAGTCTTTGGTCACGCGGGAAGTCTGCCTATAGTGAGTC	GTAGTCTTTGGTCACGCGGGAA	BOT
T-complex_SNP1	Putative T-complex protein	CD859266/EU270586-630	[27]	Psat_EST_172/ LG3 [27]	45	0.894	1	GAGTGAGCAATTCACTGCTATGTTTAGGAGRAAGGCTTTCTTGCATTGGTACACAGGTGA[A/G]GGAATGGACGAGATGGAATTCACCGAAGCCGAGAGCAACATGAAYGATCTTGTATCAGAA	ACTTCGTCAGTAACGGACGCCAAGCTACGCTTACACCGATTC	GAGTCGAGGTCATATCGTGCCAAGCTACGCTTACACCGATTG	AAATATGCATTATAAAGCTGTCTATATGTTTAGCCGAGTCCACACCTTCGTCTGCCTATAGTGAGTC	ATGTTTAGCCGAGTCCACACCTTC	TOP
TE002A11_SNP2	S)-2-hydroxy-acid oxidase, peroxisomal	CD860297	This study		2	0.867	1	GAGTTTTSAAGCTATATATTGTTAGCAATGCGTGTCACTTGGATTATGAGACAATAGGGT[T/C]TATGTTCTTATTGCTGATTCTTTCAGACTTTGTCATCATGGGCAACTTCAAGTGTTGAAG	ACTTCGTCAGTAACGGACTCACTTGGATTATGAGACAATAGGGTT	GAGTCGAGGTCATATCGTTCACTTGGATTATGAGACAATAGGGTC	ATGTTCTTATTGCTGATTCTTTCTTAGGAAACGTCATCCACGCGGGTCTGCCTATAGTGAGTC	TTAGGAAACGTCATCCACGCGG	BOT
TE002C07_SNP1	Aquaporin-like transmembrane channel protein.	CD860334	This study		2	0.975	1	TGTGGATGCAGGGGGTCACATAAACCCAGCAGTGACATTCGGTTTGTTCTTGGCGAGGAA[A/G]CTGTCTCTAACAAGAGCAGTGTTCTACATCGTGATGCAGGTTCTTGGTGCTATCTGCGGT	ACTTCGTCAGTAACGGACGCGGTTTGTTCTTGGCGAGGAAA	GAGTCGAGGTCATATCGTGCGGTTTGTTCTTGGCGAGGAAG	TGTCTCTAACAAGAGCAGTGTTCCACGGGTAACTCACTCGGTGTGGTCTGCCTATAGTGAGTC	CACGGGTAACTCACTCGGTGTG	TOP
TE002D14_SNP1	Putative photosystem I reaction centre subunit IV.	CD860362	This study		8	0.705	1	TGTTGTCAGGGCATCTGAAGATACTGCAGAAGCTGCAGCCCCTTCCGCCGCTTCTCCCGC[T/C]GGTGACACTGCTACTAAGCCCAAGCCACCACCAATTGGCCCCAAGAGGGGTGCTAAGGTG	ACTTCGTCAGTAACGGACGCTTCCGCCGCTTCTCCCGCT	GAGTCGAGGTCATATCGTGCTTCCGCCGCTTCTCCCGCC	GTGACACTGCTACTAAGCCCACGTCCATGATCGAACGGCCTAGGTCTGCCTATAGTGAGTC	CGTCCATGATCGAACGGCCTAG	BOT
TE002E09_SNP1	Protochlorophyllide reductase, chloroplast precursor	CD860379	This study		2	0.952	1	ATTATTATTTTGTTGTGTTTTGTACTGATTGTGTATGAATTAAACAGGTAACACAAACAC[A/C]TTGGCTGGAAATGTTCCGCCGAAGGCTAACCTCGGTGACTTGAGAGGACTTGCTGGTGGC	ACTTCGTCAGTAACGGACGCGGAACATTTCCAGCCAAT	GAGTCGAGGTCATATCGTGCGGAACATTTCCAGCCAAG	TGTTTGTGTTACCTGTTTAATTCACTCAGATACCGAGACTTGGGCCGTCTGCCTATAGTGAGTC	CTCAGATACCGAGACTTGGGCC	BOT
TE002F02_SNP1	Peptidyl-prolyl cis-trans isomerase, chloroplast precursor	CD860395	This study		8	0.847	1	ATGTAAGTGTTTCATCCAAAATTCAGAAATAATTACTAGTAGTTGCTTTAATTGAAAAAA[T/G]ATGTGATTCACAACATTGGTTCTGTTACTTTTAGGTTGCAGAGCTGCAAGCCAAAGTGAC	ACTTCGTCAGTAACGGACGAACAGAACCAATGTTGTGAATCACATA	GAGTCGAGGTCATATCGTGAACAGAACCAATGTTGTGAATCACATC	TTTTTCAATTAAAGCAACTACTAGTCCTGATACGCGAGCCTAGACGTGTCTGCCTATAGTGAGTC	CCTGATACGCGAGCCTAGACGT	TOP
TE002F07_SNP2	Ribulose bisphosphate carboxylase/oxygenase activase	CD860400	This study		14	0.647	1	ATATATAGTGGTGCTTAACTCAAGAGTTGATATGAATGTTTAATAACCCATTTATAGATA[T/C]AATATTAGAAAGGTGGTTAAGTTGTCCTATACTCCTRCTTTGATATAATTTGATGCATGA	ACTTCGTCAGTAACGGACGAGGACAACTTAACCACCTTTCTAATATTA	GAGTCGAGGTCATATCGTGAGGACAACTTAACCACCTTTCTAATATTG	ATCTATAAATGGGTTATTAAACATTCAGTCGTAGGACGCTGTGCCTAGGTCTGCCTATAGTGAGTC	AGTCGTAGGACGCTGTGCCTAG	TOP
TE002G22_SNP1	unknown protein	CD860435	This study		8	0.591	0.5	TAGAAACATATTGATATTTGTGTATGGTACAACAATTATTTCATTTTTATATAGATAGAA[C/G]TAGCCTTTGTTTTTTACCAAAAAAAGAAGAACTAGCCTTTGTTTTGTTTCAATAATTTGA	ACTTCGTCAGTAACGGACGTCTTTTTTTGGTAAAAAACAAAGGCTAG	GAGTCGAGGTCATATCGTGTCTTTTTTTGGTAAAAAACAAAGGCTAC	AAAAATGAAATAATTGTTGTACCACTTCGTAAGTGAGGCCGGTTCAGTCTGCCTATAGTGAGTC	CTTCGTAAGTGAGGCCGGTTCA	BOT
TE002G22_SNP3	unknown protein	CD860435	This study		8	0.936	1	AGGTCTAGGGTTGCTGATAAATAATCATTGATTTTTCCGTATCTGTGATTTACACGTTGA[A/G]TAACTGTTCCTGTAAAAAAAAAGTTGAGTAACAGTTTTTTTGTTTTGTTCYGTACAAACC	ACTTCGTCAGTAACGGACGTCCGTATCTGTGATTTACACGTTGAA	GAGTCGAGGTCATATCGTGTCCGTATCTGTGATTTACACGTTGAG	AACTGTTCCTGTAAAAAAAAAGTTCGCCACATTCGGTGGAACATACGTCTGCCTATAGTGAGTC	CGCCACATTCGGTGGAACATAC	TOP
TE002I21_SNP1	Fructose-bisphosphate aldolase 1, chloroplast precursor	CD860472	This study		2	0.939	1	GTATGTGACACTGACCAAATACATTATTCTTTGTATTCCAAACTTTTATCTTTGTTCATA[T/C]GCAATGAAGCACTGACACATATACCGAACACGACACTSATACAATATGTTGTCACTAGTA	ACTTCGTCAGTAACGGACGCGGTATATGTGTCAGTGCTTCATTGCA	GAGTCGAGGTCATATCGTGCGGTATATGTGTCAGTGCTTCATTGCG	ATGAACAAAGATAAAAGTTTGGAAGGTGCATACAGAACCGCGTCTCGTCTGCCTATAGTGAGTC	GGTGCATACAGAACCGCGTCTC	TOP
TE002I21_SNP3	Fructose-bisphosphate aldolase 1, chloroplast precursor	CD860472	This study		2	0.768	1	AACATGCATCAATGTTGTGTTAGACACCAGACATGCCTTCAATCAAAAGTGTCGGTGCTA[T/C]TGAGTATTATGCTGACCAAAGTYGTATATTGTACTTTGTTATGTAGTTTTTGTCCGGTGG	ACTTCGTCAGTAACGGACCCTTCAATCAAAAGTGTCGGTGCTAT	GAGTCGAGGTCATATCGTCCTTCAATCAAAAGTGTCGGTGCTAC	GAGTATTATGCTGACCAAAGTGTTGCGTCAAAGCTAGGGATCGGTCTGCCTATAGTGAGTC	GTTGCGTCAAAGCTAGGGATCG	BOT
TE002I24_SNP1	Cytochrome P450 monooxygenase	CD860473	This study		8	0.607	1	AGATWGAACATTTGTTGCTGGTATGTTTTCTATGATTCCTTCTCTTAATTTTTGTTTGAA[T/C]TTTTGGTATCTAAATTTACTTATTTTACTATCTTTAGTCTATGTTTGAAACTTAAAATTC	ACTTCGTCAGTAACGGACTGATTCCTTCTCTTAATTTTTGTTTGAAT	GAGTCGAGGTCATATCGTTGATTCCTTCTCTTAATTTTTGTTTGAAC	TTTGGTATCTAAATTTACTTATTTTACGGAGGGTCAGTCCGCACTACGTGTCTGCCTATAGTGAGTC	GGAGGGTCAGTCCGCACTACGT	BOT
TE002K12_SNP3	Plastidic aldolase	CD860503	This study		2	0.904	1	CCCACTAAGYGGGATCGGCTTCATGGATCAATTTTGCCGTAATGTTCTATCCAGGACTAT[T/G]CTTCTATCCAAATCGTTAATTAAACAGATGTGACATAGAAAGGGCCATTAAAAATGGATG	ACTTCGTCAGTAACGGACGTGCCGTAATGTTCTATCCAGGACTATT	GAGTCGAGGTCATATCGTGTGCCGTAATGTTCTATCCAGGACTATG	TTCTATCCAAATCGTTAATTAAACAACTGCTACTTGTGACGATGCGCGTCTGCCTATAGTGAGTC	ACTGCTACTTGTGACGATGCGC	BOT
TE002K12_SNP4	Plastidic aldolase	CD860503	This study		2	0.888	1	AACTTCTAAGTAATGATACTCCATTTTTTGCATTGTTGATGCAGTGTTGTATGCTGCTTC[A/C]TTATAATTTTTCTAGAAAATATGGGATRTTTTGTTGAGAATTTGCATCTAAGAAATGATA	ACTTCGTCAGTAACGGACGTGATGCAGTGTTGTATGCTGCTTCA	GAGTCGAGGTCATATCGTGTGATGCAGTGTTGTATGCTGCTTCC	TATAATTTTTCTAGAAAATATGGGAGGCGCGATCCTATGACCACTGAGTCTGCCTATAGTGAGTC	GGCGCGATCCTATGACCACTGA	TOP
TE002O11_SNP1	Cell division cycle protein	CD860570	This study	LG2 [11]	1	0.613	1	TGTGTCCTATTTTTTGAAGAACTTGATTCTATTGCAACTCAGGTGTGTACCATATTGAGC[T/C]GNGGTTAKATCATCYGACAGTTTTTTGGGCTCTAAAATATTCATGTGCCTTTAATAGTAT	ACTTCGTCAGTAACGGACCAACTCAGGTGTGTACCATATTGAGCT	GAGTCGAGGTCATATCGTCAACTCAGGTGTGTACCATATTGAGCC	ACAGTTTTTTGGGCTCTAAAATAACGTAGCCTGTCCGTGACGAGAGTCTGCCTATAGTGAGTC	ACGTAGCCTGTCCGTGACGAGA	BOT
TE019_SNP1	TE019 (unknown protein)	AI737500/BV165753-55	[48]	LG1 [22]	3	0.958	1	ATCGGCCGAAGCTTTTGTTCGACACGGTTTGTACTTTGACAGATATGCAATATGTAGTGT[A/T]TCATGCTAATATTGATGCTGAGGGGCCACAAGCATATCAGGTATATAGCATTATTGTTTT	ACTTCGTCAGTAACGGACCCCCTCAGCATCAATATTAGCATGAA	GAGTCGAGGTCATATCGTCCCCTCAGCATCAATATTAGCATGAT	CACTACATATTGCATATCTGTCAAGTACCGGGCATTACTCACTCCAGTCTGCCTATAGTGAGTC	GTACCGGGCATTACTCACTCCA	TOP
TE019_SNP2	TE019 (unknown protein)	AI737500/BV165753-55	[48]	LG1 [22]	3	0.89	1	CTGTCTTGAAGCTGCAATTGAGAGAAGAGTTTCTGAGGTGAGGAACTTGTGATGCTAATA[T/C]TTACTGATTATCAATGTTTCAATTGACTGTAAATTTGGCAGAATCAGTGTATAATCTTGC	ACTTCGTCAGTAACGGACGTGAGGTGAGGAACTTGTGATGCTAATAT	GAGTCGAGGTCATATCGTGTGAGGTGAGGAACTTGTGATGCTAATAC	TACTGATTATCAATGTTTCAATTGAAGCGGTGATAGGGCAGCTCATTGTCTGCCTATAGTGAGTC	AGCGGTGATAGGGCAGCTCATT	BOT
TE019_SNP3	TE019 (unknown protein)	AI737500/BV165753-55	[48]	LG1 [22]	3	0.846	1	TATAATCTTGCTAGTTAAGATAATGATAATCTTGTGATTTGTCAAATTCACCGTCAATTG[A/C]AATATCTATTTGGTGTTTATGAATTTATGGTTTCCCATAATGGCCCTTTTAGGTTTAACA	ACTTCGTCAGTAACGGACGGATTTGTCAAATTCACCGTCAATTGA	GAGTCGAGGTCATATCGTGGATTTGTCAAATTCACCGTCAATTGC	ATATCTATTTGGTGTTTATGAATTTGTCACCTCCTGAGCGAAGTACAGTCTGCCTATAGTGAGTC	GTCACCTCCTGAGCGAAGTACA	TOP
TFL1c_SNP1	TFL1-like protein (late-flowering) (TFL1)	AY343326	C. Rameau, pers comm	LG2 [10,11]	12	0.589	0.5	GATGTTCCTGGCCCAAGTGATCCTTACATGAAAGAACACTTGCACTGGTATTTAATATAT[T/C]ACTATCTTGATCATATACCTTGAAATAGGTTATTTTGTCTCTAAATCGATTATATACCTT	ACTTCGTCAGTAACGGACCCTATTTCAAGGTATATGATCAAGATAGTA	GAGTCGAGGTCATATCGTCCTATTTCAAGGTATATGATCAAGATAGTG	TATATTAAATACCAGTGCAAGTGTTTCTCCGGCTGATGGAACCGTAGGTCTGCCTATAGTGAGTC	TCTCCGGCTGATGGAACCGTAG	TOP
TFL1c_SNP2	TFL1-like protein (late-flowering) (TFL1)	AY343326	C. Rameau, pers comm	LG2 [10,11]	12	0.662	1	TAGATATGTGTTTGTCCTTTTCAAGCAAAAAAGGGGGAACAAGTACTCKATTACATGTCC[T/C]TTTTCGAGGGATCACTTCAACACACGAAATTTTGCAGKTCAAAATGACCTTGGTGTCCCT	ACTTCGTCAGTAACGGACTGTGTTGAAGTGATCCCTCGAAAAA	GAGTCGAGGTCATATCGTTGTGTTGAAGTGATCCCTCGAAAAG	GAGTACTTGTTCCCCCTTTTTACTTGAAGCCGTCCTTGTCCCAGTCTGCCTATAGTGAGTC	ACTTGAAGCCGTCCTTGTCCCA	TOP
TFL1c_SNP4	TFL1-like protein (late-flowering) (TFL1)	AY343326	C. Rameau, pers comm	LG2 [10,11]	12	0.879	1	GCTTGCTTTAGATTGATTTAGCTTTCTTGTGTTTGTGGAGTTGTTAAGAACAAAGATGTT[A/G]GAAGTTAATGAAATTCAGAAGCATGGATATTGTTGTGAATGCCATGCTAGCTGATTGATG	ACTTCGTCAGTAACGGACTCCATGCTTCTGAATTTCATTAACTTCT	GAGTCGAGGTCATATCGTTCCATGCTTCTGAATTTCATTAACTTCC	ACATCTTTGTTCTTAACAACTCCTATCGTTTGGAGGCGGTCAACCGTCTGCCTATAGTGAGTC	TATCGTTTGGAGGCGGTCAACC	BOT
ThiolP_SNP2	thiolprotease (tpp)	X66061	This study	LG2 [11]	8	0.967	1	ACCAGGTTTTTGGGAACCAGGATCAATCCGAACCGGAGAAATCGTAAGGTGAACTCACAG[A/G]CCAATAGATACGCGACACGTGTCGGTGATAAATTGCCGGAATCTGTTGATTGGAGAAAAG	ACTTCGTCAGTAACGGACGGACACGTGTCGCGTATCTATTGGT	GAGTCGAGGTCATATCGTGGACACGTGTCGCGTATCTATTGGC	TGTGAGTTCACCTTACGATTTCTGCGAACTATGACTAACGTGCAGAGTCTGCCTATAGTGAGTC	TGCGAACTATGACTAACGTGCAGA	BOT
ThiolP_SNP3	thiolprotease (tpp)	X66061	This study	LG2 [11]	8	0.619	1	AATAAAAAAGAAAAGAAAAAGAAATTTTATTTCCTTCCTTTTTAATCATTATGTTTTWCT[T/C]TTATTTGTTGCATTTTTTGTTTTTATGATCTTACTAGTATCWTATTTGATTTATTGTCTC	ACTTCGTCAGTAACGGACTCATAAAAACAAAAAATGCAACAAATAAA	GAGTCGAGGTCATATCGTTCATAAAAACAAAAAATGCAACAAATAAG	AAACATAATGATTAAAAAGGAAGGATTGCTCCACTCCTCGACGAGAGTCTGCCTATAGTGAGTC	ATTGCTCCACTCCTCGACGAGA	TOP
ThiolP_SNP5	thiolprotease (tpp)	X66061	This study	LG2 [11]	8	0.959	1	TATTGGTTTTAATCTTTTTGGTTATCTTGATTCTGTGCAGAAAAATGCTAAAGTTGTTTC[A/C]ATTGATGACTATGAGGATGTTCCCGCTTATGAYGAAGGTGCTTTGAAAAAGGCTGTTGCA	ACTTCGTCAGTAACGGACCGGGAACATCCTCATAGTCATCAATT	GAGTCGAGGTCATATCGTCGGGAACATCCTCATAGTCATCAATG	AAACAACTTTAGCATTTTTCTGCTCAAGCCCGTCTAATGACCTTCTGGTCTGCCTATAGTGAGTC	TCAAGCCCGTCTAATGACCTTCTG	BOT
ThiolP_SNP6	thiolprotease (tpp)	X66061	This study	LG2 [11]	8	0.759	1	CTATGAGGATGTTCCCGCTTATGAYGAAGGTGCTTTGAAAAAGGCTGTTGCAAATCAGGT[T/C]ATCGCCGTTGCTGTTGAAGGAGGTGGTAGGGAATTCCAGTTATATGATTCTGTAAGTTTC	ACTTCGTCAGTAACGGACGCCTTCAACAGCAACGGCGATA	GAGTCGAGGTCATATCGTGCCTTCAACAGCAACGGCGATG	CCTGATTTGCAACAGCCTTCATGTATGACGGCTCCTTATGTGGGTCTGCCTATAGTGAGTC	CATGTATGACGGCTCCTTATGTGG	TOP
ThiorPer_SNP1	Thioredoxin-dependent peroxidase	GH720733	This study		8	0.728	1	TGAATGTTTTTTTTAGTTTTTATGAAAATTCAGAACATGATAATGGATACATTTTATGTG[T/G]AATGTTGTTGTGTATTCTAGAAAAGGACATGATATGTTGCATATTATGGAGAAATAAAAT	ACTTCGTCAGTAACGGACTGTCCTTTTCTAGAATACACAACAACATTA	GAGTCGAGGTCATATCGTTGTCCTTTTCTAGAATACACAACAACATTC	ACATAAAATGTATCCATTATCATGTAGCCGGTGCTGTCGCCAATTACGTCTGCCTATAGTGAGTC	AGCCGGTGCTGTCGCCAATTAC	TOP
ThiorPer_SNP2	Thioredoxin-dependent peroxidase	GH720733	This study		8	0.945	1	TTCTTAGTTTTTACAACTTTCATGTTCAATTTAAGATTCATGAGTGCTTCAAAGTTGACC[A/T]TTTTTTTGGACATGGATTCTATGTGGCTTGTTACTTGATTTTGTAAATTATTTACTTGAT	ACTTCGTCAGTAACGGACTTCATGAGTGCTTCAAAGTTGACCT	GAGTCGAGGTCATATCGTTTCATGAGTGCTTCAAAGTTGACCA	TTTTTTGGACATGGATTCTATGCATGAGCGGGTTCGTACCAGTCGTCTGCCTATAGTGAGTC	CATGAGCGGGTTCGTACCAGTC	BOT
tip_SNP1	putative tonoplast intrinsic protein (tip1-1)	AJ243309	This study	LG5 [11]	5	0.824	1	AGCCGGTTTGGCTGAGTTCATCTCCACTTTCATCTTCGTCTTCGCCGGTTCAGGTTCCGG[T/C]ATCGCTTACAACAAGCTTACCGACAACGGTGCCGCCACTCCCGCCGGTCTTATCTCGGCY	ACTTCGTCAGTAACGGACGGCCGGTTCAGGTTCCGGT	GAGTCGAGGTCATATCGTGGCCGGTTCAGGTTCCGGC	TCGCTTACAACAAGCTTACCACCCATCAAACCGTAAGTCTAGGCGTCTGCCTATAGTGAGTC	ACCCATCAAACCGTAAGTCTAGGC	BOT
tip_SNP2	putative tonoplast intrinsic protein (tip1-1)	AJ243309	This study	LG5 [11]	5	0.565	0.5	TGGAAACATCACCTTACTCCGTGGTATCGTTTACATCATCGCYCAACTCCTTGGATCCAT[A/C]GTCGCCTCCGCACTCCTCGTCTTTGTCACCGCATCGGTATGACTGATAATTTYTATAACT	ACTTCGTCAGTAACGGACGGAGGAGTGCGGAGGCGACT	GAGTCGAGGTCATATCGTGGAGGAGTGCGGAGGCGACG	CGATGATGTAAACGATACCACCCTCGGAATTAGTTTGAACCTCCGGTCTGCCTATAGTGAGTC	CCTCGGAATTAGTTTGAACCTCCG	BOT
Tir1_SNP1	Transport Inhibitor Response1-like gene	PSS10e08 (IPK Crop EST database)	This study		3	0.94	1	TGGGGCAATCGTACAGTCATGCAAACGACTSAGGCGGCTATCACTCTCCGGTCAGTTGAC[T/C]GACCAGGTCTTCCTTTACATTGGAATGTACGCGGAGCAGCTTGAAATGYTATCTATTGCT	ACTTCGTCAGTAACGGACGCTATCACTCTCCGGTCAGTTGACT	GAGTCGAGGTCATATCGTGCTATCACTCTCCGGTCAGTTGACC	ACCAGGTCTTCCTTTACATTGTGGGACAGAACGTAAATCCTCCGGTCTGCCTATAGTGAGTC	TGGGACAGAACGTAAATCCTCCG	BOT
Tir1_SNP2	Transport Inhibitor Response1-like gene	PSS10e08 (IPK Crop EST database)	This study		3	0.842	1	GGTCAGTTGACYGACCAGGTCTTCCTTTACATTGGAATGTACGCGGAGCAGCTTGAAATG[T/C]TATCTATTGCTTTTGCTGGCGAGAGTGACAAGGGAATGCTCTATGTATTGAATGGTTGCA	ACTTCGTCAGTAACGGACTACGCGGAGCAGCTTGAAATGT	GAGTCGAGGTCATATCGTTACGCGGAGCAGCTTGAAATGC	ATCTATTGCTTTTGCTGGCGTACGAGATTGGCCCTGTGTCAGTCTGCCTATAGTGAGTC	GTACGAGATTGGCCCTGTGTCA	BOT
Tir1_SNP3	Transport Inhibitor Response1-like gene	PSS10e08 (IPK Crop EST database)	This study		3	0.943	1	GAGTTTGAATGTGGAGATCTTCAATGAAAGTGAACAAGCAGATTGTTATGTGGAAGATGG[A/G]CAAAGAGTGGAGAAGATGTATTTGTATCGTTCTGTGGCTGGTAAAAGGGAAGATGCACCW	ACTTCGTCAGTAACGGACCAAGCAGATTGTTATGTGGAAGATGGA	GAGTCGAGGTCATATCGTCAAGCAGATTGTTATGTGGAAGATGGG	AAAGAGTGGAGAAGATGTATTTGTCAGTGATTACTCACCGGACGATACGTCTGCCTATAGTGAGTC	CAGTGATTACTCACCGGACGATAC	TOP
TNE002P16_SNP1	Thaumatin-like protein PR-5a precursor.	CD860773	This study		2	0.575	0.5	TTGGGGCCGAACCGGTTGCAACTTTGAYGGCTCAGGTCGTGGTAGTTGTCAAACCGGTGA[T/C]TGYGGYGGTGCCYTAAGTTGCAGCTTATCCGGWCAACCTCCACTAACACTTGCTGAATTT	ACTTCGTCAGTAACGGACGCGTGGTAGTTGTCAAACCGGTGAT	GAGTCGAGGTCATATCGTGCGTGGTAGTTGTCAAACCGGTGAC	TAAGTTGCAGCTTATCCGGCTAGGCAAGGGCGTCTTACCGTGTCTGCCTATAGTGAGTC	CTAGGCAAGGGCGTCTTACCGT	BOT
TNE003A07_SNP1	Indoleacetic acid IAA)-inducible gene (IAA7).	CD860784	This study		2	0.915	1	CCTTCACCACTGGTTAGTATCTTTTGCGYRCAACTGTATAAATTAATTCATCGACACTTT[T/C]TCAAGAGATTTAACACTGATGCGCGTTATCTTATAATCTAGATTCCACAATTATWTGATR	ACTTCGTCAGTAACGGACGGCGCATCAGTGTTAAATCTCTTGAA	GAGTCGAGGTCATATCGTGGCGCATCAGTGTTAAATCTCTTGAG	AAGTGTCGATGAATTAATTTATACAACATGCCTATTGACGTGAGGCGGTCTGCCTATAGTGAGTC	ACATGCCTATTGACGTGAGGCG	TOP
TNE003F15_SNP1	Hypothetical protein.	CD860878	This study		2	0.781	1	GTTATACATTATCAACAATTACTCTTAAGGCCTACTTTTGAGATTGAATTAAGTGTTTGG[C/G]TTTTGTATGGAAAAATAATTTCCTAATGAACAGACAAGCTAGAACTTATTTGTTARAAGA	ACTTCGTCAGTAACGGACGACTTTTGAGATTGAATTAAGTGTTTGGG	GAGTCGAGGTCATATCGTGACTTTTGAGATTGAATTAAGTGTTTGGC	TTTGTATGGAAAAATAATTTCCTAGCCTATAACGACCAGGCTCTCAGTCTGCCTATAGTGAGTC	GCCTATAACGACCAGGCTCTCA	BOT
TNE003F15_SNP3	Hypothetical protein.	CD860878	This study		2	0.875	1	TACTGCCCACRGACAGCGTGARCCTGAATCCTGCCAGTCACCTTCCTGCTCTGTTGCGGC[T/C]GCTGTGCTTCCTTCAGAGTTGACAAAAGCAGGATTATAATCAGAAACATGGCTTATGAGC	ACTTCGTCAGTAACGGACGCTTCCTGCTCTGTTGCGGCT	GAGTCGAGGTCATATCGTGCTTCCTGCTCTGTTGCGGCC	CTGTGCTTCCTTCAGAGTTGCGACTGTCCGAGGTTGTAATCCGTCTGCCTATAGTGAGTC	CGACTGTCCGAGGTTGTAATCC	BOT
TNE003F15_SNP4	Hypothetical protein.	CD860878	This study		2	0.439	0.5	GACAAAAGCAGGATTATAATCAGAAACATGGCTTATGAGCATTATGATACCTATGAAAAG[A/C]TTTCACCATTTATTGMATCATATACTTGTGGTAATTTTGCTTACAGTTTTTTCATTAaCT	ACTTCGTCAGTAACGGACCTTATGAGCATTATGATACCTATGAAAAGA	GAGTCGAGGTCATATCGTCTTATGAGCATTATGATACCTATGAAAAGC	ATCATATACTTGTGGTAATTTTGCTTCGCGGCGATCCCATAGAGAAGTCTGCCTATAGTGAGTC	TTCGCGGCGATCCCATAGAGAA	TOP
Tpe4A_SNP1	Thiol-protease (Tpe4A)	AJ004958	This study		2	0.883	1	AAGTCTAATTAAGTAAAAAAATTAAATGCCAAAAATTTATCTTTTAAAAACGAACAATAG[C/G]GATGTTGCGATTTTGAATTCACATCTCTACAATAAAATATATCTGCAGCTATCAACTCAG	ACTTCGTCAGTAACGGACGATGTGAATTCAAAATCGCAACATCG	GAGTCGAGGTCATATCGTGATGTGAATTCAAAATCGCAACATCC	TATTGTTCGTTTTTAAAAGATAAATTGATACCCGGTCGTCCGTGATGAGTCTGCCTATAGTGAGTC	GATACCCGGTCGTCCGTGATGA	BOT
tRALs_SNP1	Cytosolic tRNA-ALA Synthethase (tRALS)	AW126282/BV165775-8	[48]		5	0.969	1	TCCAGTTAGAGTTGTGTCAGTTGGACAAAAAGTTGAAGATCTGCTTGCTGACCCTGAGAA[T/C]GAAAAATGGTTATCTATTTCATCTGAATTGTGTGGCGGTAAATATCATACAYAGCCTATA	ACTTCGTCAGTAACGGACGATCTGCTTGCTGACCCTGAGAAT	GAGTCGAGGTCATATCGTGATCTGCTTGCTGACCCTGAGAAC	AAAAATGGTTATCTATTTCATCTGATGTTCCGTCGTCAAGCTCAGGAGTCTGCCTATAGTGAGTC	TGTTCCGTCGTCAAGCTCAGGA	BOT
Trans_SNP1	Transporter	CD860331	This study		3	0.799	1	GATTTATTAAGGTTAGAAATAACATATTTTCTTCCTAACTATATTTATTCGAAGATAGCC[T/G]GATGCCATATGATAACTTCCTTCAAGATATTAGGCTTAATAACTGACCTCTTCACAAATG	ACTTCGTCAGTAACGGACTCTTGAAGGAAGTTATCATATGGCATCA	GAGTCGAGGTCATATCGTTCTTGAAGGAAGTTATCATATGGCATCC	GCTATCTTCGAATAAATATAGTTAGGGGAACCGTTCAGGGTTGATGCCGTCTGCCTATAGTGAGTC	GGAACCGTTCAGGGTTGATGCC	TOP
TRPT_SNP1	Triosephosphate Translocator (TRPT)	AA660362/BV165801-4	[48]	LG3 [22]	4	0.964	1	ATCGTTTTCACCTTTCTCGTCAAGAGAGAAATCACAGAGATCTGTTGTTTCAACGAAGAA[A/G]CCTCTTCATCTTGCATGTCTTGGTGTTGGAAATTTTGGGTCTGTGAAGAATTTTGAGTCC	ACTTCGTCAGTAACGGACCCAAGACATGCAAGATGAAGAGGT	GAGTCGAGGTCATATCGTCCAAGACATGCAAGATGAAGAGGC	TCTTCGTTGAAACAACAGATCTACCCTCGTTTGTGGGCTACACAGTCTGCCTATAGTGAGTC	ACCCTCGTTTGTGGGCTACACA	BOT
TUP_SNP1	Translationally Controlled Tumor Protein (TUP)	AA660945/BV165809-12	[48]	LG2 [22]	4	0.674	1	TATYGGTGCTAACCCWTCTGCTGAGGGTGCTGCTGACGATGAAGCTGTTGATGATCAAGC[T/C]GTTAAGGTCGTCGATATCGTCGACACTTTCAGATTACAGGAACAACCTGCTTTTGATAAG	ACTTCGTCAGTAACGGACCGATGAAGCTGTTGATGATCAAGCT	GAGTCGAGGTCATATCGTCGATGAAGCTGTTGATGATCAAGCC	TTAAGGTCGTCGATATCGTGGTCCAAGTGTAGCAACGATGAGGTCTGCCTATAGTGAGTC	TGGTCCAAGTGTAGCAACGATGAG	BOT
TUP_SNP2	Translationally Controlled Tumor Protein (TUP)	AA660945/BV165809-12	[48]	LG2 [22]	4	0.85	1	TTACTTTTATGAAAAGATACATCAAATTACTTACACCTAAGTTAGAGGCAGAGAAGCAAG[A/T]RACCTTCAAGAAGCACATTGAAGGAGCAACTAAGTTTCTGCTACCAAAACTCAARGA	ACTTCGTCAGTAACGGACCACCTAAGTTAGAGGCAGAGAAGCAAGA	GAGTCGAGGTCATATCGTCACCTAAGTTAGAGGCAGAGAAGCAAGT	ACCTTCAAGAAGCACATTGAATTGGGAGTCCACGAAATTCCTGAGGTCTGCCTATAGTGAGTC	TTGGGAGTCCACGAAATTCCTGAG	TOP
Ugfgt_SNP2	UDP-glycose:flavonoid glycosyltransferase	PSCC26H10u (IPK Crop EST database)	This study	LG4 [11]	5	0.989	1	ATGAGTGGCTTACGACTGCTTTTAGAGAGATGGAAAAGGTGGTGAAGAAAGATTGTATAG[A/T]GACGGCTGTAAGAAGGTTGATGGACGGTGGGGATGAAGCAATCCGAATAAGACTAAGAGC	ACTTCGTCAGTAACGGACGCCATCAACCTTCTTACAGCCGTCT	GAGTCGAGGTCATATCGTGCCATCAACCTTCTTACAGCCGTCA	TATACAATCTTTCTTCACCACCTTCGCAGTCAACGACGTATTCCGAGTCTGCCTATAGTGAGTC	CGCAGTCAACGACGTATTCCGA	BOT
Ugfgt_SNP3	UDP-glycose:flavonoid glycosyltransferase	PSCC26H10u (IPK Crop EST database)	This study	LG4 [11]	5	0.897	1	TGATGGACGGTGGGGATGAAGCAATCCGAATAAGACTAAGAGCTAAAAAGTTGGCAAAAA[T/C]AGCTAAACATGTTGTTTGTGAAGGTGGTTCATCCCATGAGAATTTAACGGCTTTGATTGA	ACTTCGTCAGTAACGGACGCACCTTCACAAACAACATGTTTAGCTA	GAGTCGAGGTCATATCGTGCACCTTCACAAACAACATGTTTAGCTG	TTTTGCCAACTTTTTAGCTCTTATGAGTGGTTTAACGGAACTCGGCGTCTGCCTATAGTGAGTC	TGAGTGGTTTAACGGAACTCGGC	TOP
UNI_SNP2	UNIFOLIATA protein (UNI)	AF010190/EU271410-57	[27]	LG3 [10,11]	48	0.43	0.5	MTATTAATTCCATTTATCATGAATTTGTAATATCAACTAAATAATCAGTTGACTTTGATA[A/G]GTTAAAACAGTAGTTTAATAAAACAGTAAAATAATTTTMSCAATTTATATAAATAATGGT	ACTTCGTCAGTAACGGACTCAACTAAATAATCAGTTGACTTTGATAA	GAGTCGAGGTCATATCGTTCAACTAAATAATCAGTTGACTTTGATAG	TTAAAACAGTAGTTTAATAAAACAGTGGCCAATGTTCGTAGTGACCCAGTCTGCCTATAGTGAGTC	GGCCAATGTTCGTAGTGACCCA	TOP
Vpe_SNP1	Vacuolar Processing Enzyme	CD860388	This study		3	0.597	0.5	TCTGGAACATATAAGAGCCTAGTAAGTCACTATTAATCATCATTTTCGTGTTCCTTTCAT[T/C]TCAATCCCATTTGTTMTGTTTAGTTCTTGCATGTTTGGATTCGATTATTTCTTGCTAAAT	ACTTCGTCAGTAACGGACTCATCATTTTCGTGTTCCTTTCATT	GAGTCGAGGTCATATCGTTCATCATTTTCGTGTTCCTTTCATC	GTTTAGTTCTTGCATGTTTGGATACAGTGCAAGTCCACGTTGAGGGTCTGCCTATAGTGAGTC	ACAGTGCAAGTCCACGTTGAGG	BOT
Vsr_SNP1	BP-80 vacuolar sorting receptor	U79958	This study		3	0.964	1	TAACTTCGGAATACCTCAATACGGTGGTAGCATGGCCGGAAACGTTGTTTACCCTAAAGA[T/C]AATAGTAAGGGTTGTAAAGACTTCGATTCATCCTTCAAATCACGYCCTGGTGCTCTTCCC	ACTTCGTCAGTAACGGACCCGGAAACGTTGTTTACCCTAAAGAT	GAGTCGAGGTCATATCGTCCGGAAACGTTGTTTACCCTAAAGAC	ATAGTAAGGGTTGTAAAGACTTCGTACTTCGGGCGAACATGACAGCGTCTGCCTATAGTGAGTC	TACTTCGGGCGAACATGACAGC	BOT
Vsr_SNP2	BP-80 vacuolar sorting receptor	U79958	This study		3	0.914	1	TATTCATGTTTTTTCTTTTTTAAGAATTTTACTAATTTGGATTATTCACTTAAGTGCTAT[C/G]TTTGATTTGTTTCATTTGCATGTTTTATAATCGTTGAGTGCTTGAATGAATACCTTGAGA	ACTTCGTCAGTAACGGACGAAAACATGCAAATGAAACAAATCAAAC	GAGTCGAGGTCATATCGTGAAAACATGCAAATGAAACAAATCAAAG	TAGCACTTAAGTGAATAATCCAAATTCACATGCTGCGGGTAAACAGCGTCTGCCTATAGTGAGTC	TTCACATGCTGCGGGTAAACAGC	TOP
Vsr_SNP3	BP-80 vacuolar sorting receptor	U79958	This study		3	0.775	1	CATTACTGCAGGTTGCTTCTTTGCTTTGAAGGTTTGGAATGCTCAGAAGGCTGGAGCTTC[A/G]GCGGTTCTTGTTGCGGATGATATAGAGGAACCGTTGATTACTATGGATACGCCGGAAGAG	ACTTCGTCAGTAACGGACATGCTCAGAAGGCTGGAGCTTCA	GAGTCGAGGTCATATCGTATGCTCAGAAGGCTGGAGCTTCG	GTTCTTGTTGCGGATGATATAGCGTCCTATGTTCCGCACTAGATGGTCTGCCTATAGTGAGTC	CGTCCTATGTTCCGCACTAGATG	TOP
Vsr_SNP4	BP-80 vacuolar sorting receptor	U79958	This study		3	0.736	1	GATTACTATGGATACGCCGGAAGAGGATGTATCTTCTGCTAAGTACATTGAGAATATTAC[A/G]ATACCTTCTGCTCTTATTGGAAAGAGTTTTGGTGAGAAGTTGAAGGATGCTATCAGTGGT	ACTTCGTCAGTAACGGACAACTCTTTCCAATAAGAGCAGAAGGTATT	GAGTCGAGGTCATATCGTAACTCTTTCCAATAAGAGCAGAAGGTATC	TAATATTCTCAATGTACTTAGCAGAAAGTAGCCCAGGTAGCGGAGCTTGTCTGCCTATAGTGAGTC	AGTAGCCCAGGTAGCGGAGCTT	BOT
Xyft_SNP1	Xyloglucan fucosyltransferase	AF223643	This study	LG4 [11]	8	0.816	1	TCGAGACCCTCCCTCTGATGCCGCTATTTCATCTACAACTACTCTCTTCCAACTCAATCA[A/G]GGTATGTTCCTCTTTTCCAAAACTATTTCCTYTTCTCAATTCAGTTTACCTAACTTCATG	ACTTCGTCAGTAACGGACGACAACTACTCTCTTCCAACTCAATCAA	GAGTCGAGGTCATATCGTGACAACTACTCTCTTCCAACTCAATCAG	GTATGTTCCTCTTTTCCAAAACTATCGCTCACCACTTGGAGTCGCGTCTGCCTATAGTGAGTC	ATCGCTCACCACTTGGAGTCGC	TOP
Xyft_SNP2	Xyloglucan fucosyltransferase	AF223643	This study	LG4 [11]	8	0.942	1	CCTTCTCGCTGATGGATTTGACGAAAAATCTTGTCTCAGCAGGTATCAGTCAGCCATTTT[T/C]GGCAAAGGACTATCAGGAAAACCTTCTTCTTACCTTATTTCTAGACTGAGAAAATATGAA	ACTTCGTCAGTAACGGACGCAGCAGGTATCAGTCAGCCATTTTT	GAGTCGAGGTCATATCGTGCAGCAGGTATCAGTCAGCCATTTTC	GCAAAGGACTATCAGGAAAACGCTTTCCGGGAGAAGTATGCCCGTCTGCCTATAGTGAGTC	GCTTTCCGGGAGAAGTATGCCC	BOT
Xyft_SNP3	Xyloglucan fucosyltransferase	AF223643	This study	LG4 [11]	8	0.955	1	TGGACCTTATACTGAATCTTATAACAAAACGGTGAAAGAACTCGGTTCTGGTCAATTCTC[T/C]GAGTCCGTGGATTGTAAATATGTAGTATGGATTTCGTTTAGTGGGTTAGGAAATAGGATA	ACTTCGTCAGTAACGGACAAGAACTCGGTTCTGGTCAATTCTCT	GAGTCGAGGTCATATCGTAAGAACTCGGTTCTGGTCAATTCTCC	AGTCCGTGGATTGTAAATATGTAGTGCAGGACCGAACCTAGTATTCGTCTGCCTATAGTGAGTC	GTGCAGGACCGAACCTAGTATTC	BOT
