# Supplementary material for: Highly-multiplexed SNP genotyping for genetic mapping and germplasm diversity studies in pea
Source: BMC Genomics. 2010 Aug 11;11:468. doi: 10.1186/1471-2164-11-468 (PMC3091664; doi:10.1186/1471-2164-11-468)
Supplement: Additional file 3 — Table S3:Genotyping scores obtained with the Illumina GoldenGate assay for the different SNP. [file 1471-2164-11-468-S3.XLS]

## Sheet: Feuil1
Name	Gene Train Score	Quality mark of SNP	Minor allele frequency	Observations
AAT1_SNP1	0.617909	4	0.393531
abcisind_SNP1	0.63962	4	0.342742
abcisind_SNP2	0.503211	2	0.432394	Genotyped but low level of fluorescence
abi3_SNP1	0.429713	4	0.26087
abi3_SNP2	0.751935	4	0.254076
ACCox_SNP1	0.562035	4	0.314516
ACCox_SNP2	0.684422	4	0.0831099
ACCox_SNP3	0.734384	4	0.322404
ACCox2_SNP1	0.668277	4	0.1375
ACCox2_SNP2	0.448687	0	_	No cluster separation
Acetisom_SNP1	0.907423	4	0.140541
Acetisom_SNP3	0.55687	4	0.321526
acylcoAdehydro_SNP1	0.53367	4	0.0134771
ADH1_SNP1	0.381966	2	0.2	Close clusters
ADH1_SNP2	0.370338	3	0.203297	3 alleles
AGO1_SNP1	0.879861	4	0.150407
AGO1_SNP2	0.804322	4	0.209239
AGO1_SNP5	0.676113	4	0.063172
agpl1_SNP1	0.444848	4	0.162162
agpl1_SNP2	0.80991	4	0.454178
agps1_SNP1	0.626822	4	0.414634
agps1_SNP3	0.528315	4	0.462162
agps2_SNP1	0.729404	4	0.423913
agps2_SNP3	0.661538	4	0.157682
agps2_SNP5	0.612727	4	0.0849315
AIGP_SNP1	0.674306	4	0.311111
aldo_SNP1	0.832083	4	0.184426
aldo_SNP2	0.574834	4	0.482289
aldo_SNP3	0.254341	2	0.310811	close clusters
aldo_SNP4	0.480827	4	0.34543
anion-exchange_SNP1	0.62405	4	0.0337838
apyrase_SNP2	0.623987	1	_
apyrase_SNP4	0.69648	4	0.0125
Arf1350_SNP1	0.665789	4	0.104336
ArfB3_SNP1	0.691843	3	0.477212
ASN2_SNP1	0.310653	2	0.480978	close clusters
At2g44950_SNP1	0.543801	4	0.0837838
Aux1_SNP1	0.327101	4	0.243902
Aux1_SNP2	0.639999	4	0.0407609
B2612_SNP1	0.752753	4	0.123989
B2665_SNP1	0.744586	4	0.142473
B3006_SNP1	0.590573	4	0.147696
BADH_SNP2	0.805644	0	_	Failed (No fluorescence)
Bfruct_SNP1	0.634243	4	0.202156
Bfruct_SNP4	0.8259	4	0.375339
Bfruct_SNP7	0.863055	3	0.131902	3 alleles including 1 null
BGAL_SNP1	0.459848	3	0.380952
BGAL_SNP2	0.636715	2	0.403315	Close clusters
Cabb_SNP1	0.603169	2	0.113971	Low fluorescence level
Cabb_SNP2	0.681177	4	0.480226
CALTL_SNP2	0.552547	4	0.0587432
CALTL_SNP3	0.595797	4	0.023416
catAAtrans_SNP2	0.80237	4	0.487871
catAAtrans_SNP3	0.564219	1	_
cdk3_SNP1	0.698445	3	0.249211
CE006G18_SNP1	0.574569	3	0.179558
CE007E18_SNP1	0.537598	4	0.260753
CE007H08_SNP1	0.371582	4	0.147139
CE007J22_SNP1	0.373121	2	0.405995	close clusters
CE007K12_SNP1	0.739182	4	0.100543
CE007M24_SNP1	0.777629	4	0.277778
clp_SNP1	0.625878	4	0.418699
clpser_SNP1	0.646716	4	0.371622
clpser_SNP3	0.645347	4	0.220867
CNE007I23_SNP1	0.869381	4	0.253369
CNE007I23_SNP2	0.593722	3	0.259202	3 alleles including 1 null
CNE007M06_SNP1	0.863281	4	0.334239
CNGC4_SNP1	0.447182	3	0.0831099	3 alleles including 1 null
cwi1_SNP1	0.779908	4	0.129781
cwi1_SNP3	0.816377	4	0.102151
cwi2_SNP2	0.848844	4	0.417344
CYSK_SNP1	0.860427	0	_	No clear cluster separation
CYSP_SNP1	0.7298	4	0.0421196
cystathionineGsynth_SNP1	0.669286	4	0.215847
DHPS1_SNP1	0.578448	4	0.307902
DHPS1_SNP3	0.513973	4	0.301075
DipeptIV_SNP1	0.369975	4	0.465054
DipeptIV_SNP2	0.805779	4	0.206989
DipeptIV_SNP4	0.340288	4	0.214876
Dof3_SNP1	0.484649	4	0.172507
Dof3_SNP3	0.401401	4	0.498645
Dof4_SNP1	0.654063	4	0.0813008
Dof4_SNP2	0.617179	2	0.139785	Second null allele
Dof4_SNP3	0.691562	3	0.117143
Dof5_SNP1	0.690061	4	0.31694
Dof5_SNP2	0.848194	4	0.362772
Dof6_SNP1	0.568988	4	0.362903
Dof7_SNP1	0.579456	4	0.359079
EFGC_SNP1	0.488987	1	_
EFGC_SNP2	0.801602	4	0.121984
Elsa_SNP1	0.60977	4	0.0725806
Elsa_SNP3	0.633042	4	0.439353
Enod12B_SNP1	0.706216	4	0.402703
Enod12B_SNP3	0.870202	4	0.342818
ENOD7_SNP1	0.740881	4	0.151639
ENOD7_SNP2	0.535286	4	0.110215
EST158_SNP1	0.684273	4	0.0381471
F3153_SNP1	0.578239	2	0.0972973	One allele with a weak fluorescence level
F3586_SNP1	0.682535	4	0.256798
F4012_SNP2	0.674192	4	0.256032
F4023_SNP1	0.755952	4	0.118132
F448_SNP1	0.612974	4	0.186141
FabatinL_SNP1	0.492555	4	0.255405
FabatinL_SNP2	0.80624	4	0.489101
FENR_SNP1	0.762101	4	0.243243
FENR_SNP2	0.936438	4	0.0330579
FENR1_SNP1	0.758524	4	0.149596
FENR1_SNP3	0.576216	3	0.00884956	3 alleles including 1 null
fibrillin_SNP1	0.795047	4	0.385246
fructose1-6-biphosph_SNP1	0.34302	2	0.0214477
FVE_SNP1	0.293272	0	_	Too low fluorescence level
FVE_SNP2	0.855853	4	0.450139
FVE_SNP3	0.871241	4	0.217391
FVE_SNP5	0.394272	0	_	Failed (No fluorescence)
FVE_SNP6	0.942214	4	0.214092
Ga20oxal_SNP1	0.442372	0	_	Failed (No fluorescence)
Ga2ox_SNP1	0.628574	4	0.327913
Ga2ox_SNP2	0.580607	4	0.0543478
GAL_SNP1	0.663383	4	0.373973
GAL_SNP2	0.588709	4	0.366216
gamma-aminobutyrate-transa_SNP1	0.349094	4	0.129032
gbsts1_SNP1	0.675878	4	0.34097
gbsts2_SNP1	0.726523	4	0.336022
gbsts2_SNP2	0.56767	4	0.420981
GCSP_SNP1	0.847478	4	0.47619
GCSP_SNP2	0.795799	4	0.427793
Gibbi_SNP1	0.692771	4	0.123978
Gibbi_SNP3	0.764042	4	0.347185
GK15_SNP1	0.574355	4	0.305556
GluSTrans_SNP1	0.600584	4	0.474185
GNS2_SNP1	0.56852	4	0.264075
GNS2_SNP2	0.628022	4	0.254692
Gpt_SNP1	0.857229	4	0.24124
Gpt_SNP2	0.424774	0	_	Too low fluorescence level
gpt2_SNP1	0.42862	4	0.0783784
gpt2_SNP2	0.276637	4	0.125676
GTPaseactiv_SNP1	0.606473	4	0.0027027
GTPaseactiv_SNP2	0.75234	4	0.351206
HATPS_SNP2	0.560414	2	0.0134409	one cluster with no fluorescence
Hlhrep_SNP1	0.645096	2	0.361559	low fluorescence level
Hlhrep_SNP3	0.546867	2	0.233062	Second null allele
Hlhrep_SNP4	0.711198	4	0.295082
Hlhrep_SNP5	0.704699	4	0.44086
Hlhrep_SNP6	0.509152	4	0.351351
HO1_SNP1	0.669431	4	0.252732
HRIP_SNP1	0.805568	4	0.277628
Hsp70_SNP1	0.589684	2	0.441096	close clusters
Hsp70_SNP2	0.738094	4	0.141304
Htrans_SNP1	0.672771	4	0.0216216
Htrans_SNP2	0.628204	4	0.0596206
Htrans_SNP3	0.59472	4	0.2
Kao2_SNP2	0.625759	4	0.368919
kdsa_SNP1	0.851575	4	0.0482574
kdsa_SNP3	0.754791	4	0.0673854
Lb5-10_SNP1	0.635202	4	0.491892
leukotr_SNP1	0.734886	3	0.0778689
leukotr_SNP2	0.670793	2	0.286863	Second null allele
Lhcb3_SNP2	0.745008	4	0.00677507
MitPhos_SNP1	0.7327	4	0.264957
MitPhos_SNP2	0.769589	3	0.240541
MSU515_SNP2	0.51707	4	0.22541
MSU515_SNP3	0.609824	4	0.239892
MSU83_SNP1	0.856137	4	0.063172
MSU83_SNP2	0.900383	4	0.0584239
MTU04_SNP1	0.584822	4	0.441667
Myb1_SNP1	0.664543	3	0.381579
N3like_SNP3	0.894797	4	0.154795
NAM_SNP1	0.635071	3	0.0991957	3 alleles including 1 null
NAM_SNP2	0.687532	4	0.0959459
nin_SNP2	0.576714	4	0.269022
nin_SNP3	0.459891	4	0.287293
NIP_SNP1	0.403451	4	0.375676
NIP_SNP3	0.432325	4	0.475543
non-phosphorylating-GAPDH_SNP1	0.817125	3	0.108475	3 alleles including 1 null
non-phosphorylating-GAPDH_SNP2	0.830307	4	0.233871
NTH1_SNP1	0.629089	4	0.367925
NTH1_SNP3	0.288445	4	0.119241
NTH1_SNP5	0.631331	4	0.0413223
NTRB1_SNP1	0.590878	4	0.233062
NUM1_SNP1	0.697575	4	0.281671
NUM1_SNP2	0.443874	4	0.385246
OEE3_SNP1	0.562891	4	0.225543
OEE3_SNP2	0.759798	4	0.217984
OPA1_SNP1	0.60108	1	_
OPA1_SNP2	0.529305	4	0.0431267
OPT_SNP1	0.527799	4	0.350404
P54_SNP1	0.557217	4	0.140921
P54_SNP2	0.832909	4	0.118919
PCT_SNP1	0.524492	0	_	Failed (No fluorescence)
PCT_SNP2	0.535025	4	0.367568
pepC_SNP1	0.713067	4	0.314865
pepC_SNP2	0.549717	4	0.482432
pepC_SNP3	0.637982	4	0.45393
pepC_SNP4	0.627393	4	0.0940054
pepC_SNP5	0.605262	4	0.102703
pepC_SNP6	0.68915	4	0.315427
pepC_SNP7	0.550213	4	0.382192
pepC_SNP8	0.586616	4	0.293243
pepC_SNP9	0.663468	4	0.29558
peptrans_SNP1	0.647305	4	0.3531
peptrans_SNP2	0.661558	4	0.412399
PFK_SNP1	0.601198	4	0.451482
PFK_SNP2	0.743621	1	_
PFK_SNP3	0.668139	4	0.253406
PFK_SNP4	0.620654	1	_	One cluster
PI_phosphatidylcholine_SNP2	0.664887	2	0.193029	Clear cluster separation but low fluorescence level
PI_phosphatidylcholine_SNP3	0.649462	4	0.0389785
PIN1_SNP1	0.831111	4	0.411924
PIN1_SNP2	0.864248	4	0.385135
PIN1_SNP3	0.650943	3	0.37464
pip1_SNP1	0.709499	4	0.117568
pip1_SNP3	0.626024	4	0.112601
pip2_SNP1	0.649366	4	0.432249
pip2_SNP2	0.846941	4	0.406757
pip2_SNP3	0.516045	4	0.349462
PlcSyn_SNP1	0.767518	4	0.442935
PlcSyn_SNP3	0.712706	4	0.187838
PM34like_SNP1	0.500812	4	0.00537634
PM34like_SNP2	0.517233	4	0.346883
polyAbinding_SNP1	0.640371	4	0.00537634
pore_SNP1	0.266303	4	0.298103
PPDK_SNP1	0.580049	1	_
ppgm_SNP1	0.895647	4	0.474185
ppgm_SNP2	0.742376	4	0.474394
ppgm_SNP3	0.647109	4	0.0566038
PPH_SNP1	0.274457	2	0.270423	One spread cluster
PPT1_SNP1	0.66889	4	0.0300546
PPT1_SNP2	0.620543	4	0.204054
PPT1_SNP3	0.632348	4	0.155914
PPT2_SNP1	0.529434	4	0.421488
PPT2_SNP2	0.565934	4	0.193243
PPT2_SNP3	0.540779	4	0.428184
ProteasB_SNP1	0.644541	4	0.307796
ProteasB_SNP2	0.54574	4	0.319035
PRTS_SNP2	0.937698	4	0.0434783
PsAAP1_SNP1	0.854733	1	_	False SNP after resequencing
PsAAP1_SNP3	0.789988	4	0.426829
PsAAP1_SNP4	0.615264	4	0.0229111
PsAAP2_SNP2	0.711604	4	0.15903
PsAAP2_SNP3	0.55825	4	0.11828
PsAAP2_SNP4	0.866206	4	0.325269
PsAS1_SNP2	0.576859	4	0.438172
PsAS1_SNP3	0.840005	4	0.190736
PsAS1_SNP5	0.830039	4	0.280323
PsAS2_SNP1	0.626986	4	0.247956
PsAS2_SNP3	0.689385	4	0.482385
PsDmi1_SNP1	0.546725	4	0.208447
PsDmi1_SNP3	0.652259	4	0.209239
PsDof1_SNP2	0.757999	4	0.367568
PsDof1_SNP3	0.704467	4	0.387228
PSDof2_SNP1	0.804246	4	0.358904
PSDof2_SNP2	0.692098	4	0.356183
PSDof2_SNP3	0.7655	4	0.00808625
PSDof2_SNP4	0.780723	4	0.468919
Psst70_SNP1	0.403224	0	_
Psst70_SNP2	0.666044	2	0.00808625	close clusters
Ptrans_SNP1	0.558278	4	0.126722
Ptrans_SNP2	0.309048	0	_	Cluster separation but low fluorescence level
Ptrans_SNP4	0.267051	2	0.233146	close clusters
putprot1_SNP1	0.627805	4	0.0274725
Puttip_SNP1	0.865854	4	0.447011
Puttip_SNP2	0.570935	4	0.303763
Puttip_SNP3	0.816089	4	0.451743
RBBP_SNP1	0.260508	2	0.0294906	Second null allele
RBBP_SNP3	0.754914	4	0.0162602
rbcs_SNP1	0.623021	3	0.368243	3 alleles including 1 null
rbcs_SNP3	0.382008	2	0.495726	close clusters
rbcs_SNP4	0.553598	2	0.218391	3 alleles (1allele splits into 2 clusters)
RBPCO_SNP1	0.846615	4	0.0747283
rfs_SNP1	0.636791	4	0.44837
rfs_SNP3	0.811122	4	0.0135501
rfs_SNP4	0.575257	4	0.333333
rgp_SNP1	0.489329	2	0.419075	close clusters
rgp_SNP2	0.791004	4	0.107239
rgp_SNP3	0.50796	4	0.374663
RNAH_SNP3	0.641051	1	_
RNAH_SNP4	0.597246	2	0.442935	close clusters
RNAhel_SNP1	0.523145	4	0.275204
RNAhel_SNP2	0.634237	4	0.267218
RNAR_SNP1	0.553283	4	0.402703
RNP_SNP1	0.61063	4	0.0648649
sbe1_SNP1	0.595495	4	0.444293
sbe1_SNP3	0.687107	3	0.235925
sbe1_SNP4	0.359056	1	_	False SNP after resequencing
sbe2_SNP1	0.538561	4	0.12973
sbe2_SNP3	0.685131	4	0.15903
Selbin_SNP1	0.699857	4	0.0412088
Selbin_SNP2	0.63575	4	0.201351
Selbin_SNP3	0.687284	4	0.291667
Selbin_SNP4	0.569167	4	0.396175
SGR_SNP1	0.576767	4	0.0949721
Snrk1_SNP1	0.535869	4	0.391304
Snrk1_SNP2	0.734852	4	0.460055
Snrk1_SNP3	0.597286	4	0.461749
Snrk1_SNP4	0.583894	4	0.382749
Snrk1_SNP5	0.55227	4	0.432976
SOD9_SNP1	0.56424	4	0.268817
SOD9_SNP3	0.719423	4	0.236486
SPS_SNP1	0.601075	4	0.17973
SPS_SNP2	0.562674	4	0.210243
SQEX_SNP1	0.498864	4	0.289041
SQEX_SNP2	0.907578	4	0.0564516
SS_SNP3	0.547455	4	0.411685
SS_SNP4	0.507297	4	0.0110497
SS_SNP5	0.573685	4	0.461111
St100044_SNP2	0.534664	4	0.294906
St100044_SNP3	0.500899	4	0.0869565
St106463_SNP2	0.373121	0	_	Failed (No fluorescence)
sts1_SNP1	0.688801	4	0.127371
sts1_SNP2	0.697273	4	0.0907859
subt_SNP1	0.412587	4	0.0271003
subt_SNP2	0.775043	4	0.268817
Sucsyn_SNP1	0.593694	4	0.289189
Suf4_SNP1	0.565718	4	0.315217
Sugtrans_SNP3	0.760995	4	0.284946
SUI1H_SNP1	0.82198	1	_
SUI1H_SNP2	0.829879	4	0.00271003
sus3_SNP1	0.681237	4	0.139189
sus3_SNP5	0.761298	4	0.311828
sus3_SNP8	0.640659	4	0.27628
sut1_SNP1	0.652417	4	0.285714
sut1_SNP2	0.704283	4	0.435967
sut1_SNP3	0.683045	4	0.16622
sutmem_SNP1	0.254341	2	0.220708	close clusters
sym10_SNP1	0.736074	4	0.389189
sym10_SNP2	0.554915	2	0.372654	Clear cluster separation but low fluorescence level for one allele
sym10_SNP3	0.610697	4	0.40137
sym10_SNP4	0.600584	4	0.445799
TBB2_SNP1	0.383384	0	_	No clear cluster separation
TCMO_SNP1	0.773398	3	0.413043	3 allelles
T-complex_SNP1	0.639015	4	0.0027248
TE002A11_SNP2	0.852696	4	0.388579
TE002C07_SNP1	0.926094	4	0.112601
TE002D14_SNP1	0.657563	4	0.0539084
TE002E09_SNP1	0.593221	3	0.29491	3 alleles including 1 null
TE002F02_SNP1	0.812395	4	0.0570652
TE002F07_SNP2	0.651356	4	0.0456989
TE002G22_SNP1	0.802869	3	0.295964	3 alleles including 1 null
TE002G22_SNP3	0.82302	4	0.144628
TE002I21_SNP1	0.509843	4	0.19346
TE002I21_SNP3	0.467825	4	0.186486
TE002I24_SNP1	0.429184	2	0.474255	One allele with a weak fluorescence level
TE002K12_SNP3	0.61375	4	0.303235
TE002K12_SNP4	0.732136	4	0.301075
TE002O11_SNP1	0.866318	4	0.077957
TE019_SNP1	0.261614	0	_	No clear cluster separation
TE019_SNP2	0.628449	4	0.013624
TE019_SNP3	0.820228	1	_
TFL1c_SNP1	0.673932	4	0.098916
TFL1c_SNP2	0.390687	2	0.0697051	No fluorescence for one allele
TFL1c_SNP4	0.820594	4	0.00561798
ThiolP_SNP2	0.654845	4	0.287263
ThiolP_SNP3	0.505229	4	0.495935
ThiolP_SNP5	0.36809	4	0.383469
ThiolP_SNP6	0.64235	4	0.182561
ThiorPer_SNP1	0.616711	4	0.0887978
ThiorPer_SNP2	0.90442	4	0.15457
tip_SNP1	0.55826	4	0.124661
tip_SNP2	0.622491	4	0.471698
Tir1_SNP1	0.744366	4	0.470027
Tir1_SNP2	0.823937	4	0.162198
Tir1_SNP3	0.671477	4	0.0948509
TNE002P16_SNP1	0.312553	2	0.061828	low level of fluorescence
TNE003A07_SNP1	0.623769	3	0.494915	3 alleles
TNE003F15_SNP1	0.487871	4	0.401084
TNE003F15_SNP3	0.709554	4	0.42033
TNE003F15_SNP4	0.627634	2	0.46223	Low fluorescence level
Tpe4A_SNP1	0.771915	3	0.143636
tRALs_SNP1	0.649868	4	0.138211
Trans_SNP1	0.697426	2	0.449296	Close clusters
TRPT_SNP1	0.859075	1	_
TUP_SNP1	0.595373	0	_	Monomorphic and low fluorescence level
TUP_SNP2	0.575928	2	0.164865	Close clusters
Ugfgt_SNP2	0.585367	4	0.256374
Ugfgt_SNP3	0.860511	4	0.233333
UNI_SNP2	0.288445	4	0.336927
Vpe_SNP1	0.723121	0	_	No fluorescence
Vsr_SNP1	0.567607	4	0.0566038
Vsr_SNP2	0.778674	4	0.339623
Vsr_SNP3	0.641694	4	0.415094
Vsr_SNP4	0.705723	4	0.281081
Xyft_SNP1	0.85971	4	0.276882
Xyft_SNP2	0.57233	4	0.301887
Xyft_SNP3	0.529365	4	0.373315
